# Supplementary material for: Identification and Characterization of Salt- and Drought-Responsive AQP Family Genes in Medicago sativa L
Source: Int J Mol Sci. 2022 Mar 19;23(6):3342. doi: 10.3390/ijms23063342 (PMC8950044; doi:10.3390/ijms23063342)
Supplement: Supplementary file 1 [file ijms-23-03342-s001.zip]

Archive with 6 entries (6 files):
- additional file S1.xlsx
- additional file S2.xlsx
- additional file S3.xlsx
- Table S1.xlsx
- Table S2.xlsx
- Table S3.xlsx
