# Supplementary material for: Identification and Characterization of Salt- and Drought-Responsive AQP Family Genes in Medicago sativa L
Source: Int J Mol Sci. 2022 Mar 19;23(6):3342. doi: 10.3390/ijms23063342 (PMC8950044; doi:10.3390/ijms23063342)
Supplement: Supplementary file 1 [file ijms-23-03342-s001.zip › additional file S1.xlsx]

## Sheet: Ms-Ms
Additional File 1-1 All tandem and segmental duplicated MsMIP gene pairs in M. sativa
Duplicated Type	Gene Name	Gene ID	Gene Name	Gene ID	Ka	Ks	Ka_Ks	Effective Len	Average S-sites	Average N-sites	Selection pressure
Tandem	MsNIP8	MsG0580024652.01.T01	MsNIP9	MsG0580024653.01.T01	0.135564	0.710638	0.190764	681	171.667	509.333	Purifying selection
Tandem	MsTIP1	MsG0180000870.01.T01	MsTIP2	MsG0180000871.01.T01	0.076856	0.503915	0.152518	402	100.833	301.167	Purifying selection
Tandem	MsTIP3	MsG0180002324.01.T01	MsTIP4	MsG0180002325.01.T01	0.216782	0.431171	0.502775	486	118.167	367.833	Purifying selection
Segmental	MsTIP8	MsG0280011277.01.T01	MsTIP17	MsG0880042325.01.T01	0.098051	0.453314	0.216297	738	194	544	Purifying selection
Segmental	MsPIP2	MsG0380015447.01.T01	MsPIP8	MsG0580029158.01.T01	0.047848	0.658491	0.072663	861	212	649	Purifying selection
Segmental	MsPIP5	MsG0480020797.01.T01	MsPIP9	MsG0780040928.01.T01	0.132402	1.52599	0.086765	666	166.167	499.833	Purifying selection
Segmental	MsNIP10	MsG0580027846.01.T01	MsNIP11	MsG0580028354.01.T01	0.147261	0.135587	1.0861	381	97.4167	283.583	Purifying selection
Segmental	MsTIP13	MsG0580027125.01.T01	MsTIP14	MsG0680034456.01.T01	0.006652	0.05312	0.125226	609	156	453	Purifying selection
Segmental	MsSIP1	MsG0680031712.01.T01	MsSIP3	MsG0780040134.01.T01	0.27118	0.89951	0.301476	444	107.833	336.167	Purifying selection

## Sheet: Ms-At
Additional File 1-2 One-to-one orthologous relationships between M.sativa and A. thaliana.
Gene Name	Gene ID	Gene Name	Gene ID	Ka	Ks	Ka_Ks	Effective Len	Average S-sites	Average N-sites	Selection pressure
MsPIP1	MsG0180005209.01.T01	AtPIP2-4	AT5G60660.1	0.158482	2.54658	0.0622333	855	216.25	638.75	Purifying selection
MsNIP3	MsG0280011459.01.T01	AtNIP6-1	AT1G80760.1	0.26258	3.13837	0.0836678	693	176.917	516.083	Purifying selection
MsPIP3	MsG0380018055.01.T01	AtPIP2-8	AT2G16850.1	0.13013	1.47173	0.0884199	741	191.333	549.667	Purifying selection
MsPIP3	MsG0380018055.01.T01	AtPIP2-7	AT4G35100.1	0.139878	1.56887	0.0891586	747	191.917	555.083	Purifying selection
MsNIP6	MsG0480018161.01.T01	AtNIP6-1	AT1G80760.1	0.166598	1.72849	0.0963839	894	229.083	664.917	Purifying selection
MsTIP12	MsG0580024535.01.T01	AtTIP2-2	AT4G17340.1	0.124501	2.62995	0.0473397	741	199.083	541.917	Purifying selection
MsTIP12	MsG0580024535.01.T01	AtTIP2-3	AT5G47450.1	0.14988	NaN	NaN	741	198.75	542.25	Purifying selection
MsSIP1	MsG0680031712.01.T01	AtSIP1-1	AT3G04090.1	0.339298	1.57676	0.215186	714	174.167	539.833	Purifying selection
MsSIP1	MsG0680031712.01.T01	AtSIP1-2	AT5G18290.1	0.375391	1.39948	0.268236	720	178.25	541.75	Purifying selection
MsTIP16	MsG0780041015.01.T01	AtTIP1-1	AT2G36830.1	0.126546	1.20666	0.104873	744	197.25	546.75	Purifying selection
MsSIP3	MsG0780040134.01.T01	AtSIP1-1	AT3G04090.1	0.375209	1.61198	0.232762	444	108.667	335.333	Purifying selection
MsSIP3	MsG0780040134.01.T01	AtSIP1-2	AT5G18290.1	0.443236	5.00307	0.0885927	444	109.583	334.417	Purifying selection

## Sheet: Ms-Mt
Additional File 1-3 One-to-one orthologous relationships between M. truncatula and M. sativa.
Gene Name	Gene ID	Gene Name	Gene ID	Ka	Ks	Ka_Ks	Effective Len	Average S-sites	Average N-sites	Selection pressure
MtNIP2	Medtr1g097840	MsNIP1	MsG0180005353.01.T01	0.006641	0.108923	0.060969	822	217	605	Purifying selection
MtNIP13	Medtr5g063930	MsNIP10	MsG0580027846.01.T01	0.16009	0.213906	0.748413	381	97.1667	283.833	Purifying selection
MtNIP13	Medtr5g063930	MsNIP11	MsG0580028354.01.T01	0.008324	0.058895	0.141333	486	123.583	362.417	Purifying selection
MtNIP14	Medtr5g079570	MsNIP12	MsG0580028987.01.T01	0.018661	0.159236	0.11719	792	195.167	596.833	Purifying selection
MtNIP15	Medtr7g010650	MsNIP14	MsG0780036261.01.T01	0.013249	0.060385	0.219411	816	206.833	609.167	Purifying selection
MtNIP8	Medtr2g104940	MsNIP3	MsG0280011459.01.T01	0.202209	0.292293	0.691801	717	183.833	533.167	Purifying selection
MtNIP10	Medtr4g006630	MsNIP3	MsG0280011459.01.T01	0.243614	0.983593	0.247678	582	146.917	435.083	Purifying selection
MtNIP9	Medtr3g008920	MsNIP5	MsG0380011693.01.T01	0.011314	0.206693	0.054738	717	182.667	534.333	Purifying selection
MtNIP8	Medtr2g104940	MsNIP6	MsG0480018161.01.T01	0.108291	0.920719	0.117616	909	231.333	677.667	Purifying selection
MtNIP12	Medtr4g084880	MsNIP7	MsG0480022137.01.T01	0.012878	0.087027	0.147981	765	190.667	574.333	Purifying selection
MtPIP2	Medtr2g094270	MsPIP1	MsG0180005209.01.T01	0.148146	1.28891	0.114938	849	211.75	637.25	Purifying selection
MtPIP3	Medtr3g070210	MsPIP8	MsG0580029158.01.T01	0.047822	0.660153	0.072441	861	211.667	649.333	Purifying selection
MtPIP8	Medtr5g082070	MsPIP8	MsG0580029158.01.T01	0	0.079151	0	861	213	648	Purifying selection
MtPIP9	Medtr7g101190	MsPIP9	MsG0780040928.01.T01	0.006268	0.099732	0.062848	855	214.167	640.833	Purifying selection
MtPIP3	Medtr3g070210	MsPIP2	MsG0380015447.01.T01	0.003071	0.058998	0.052059	864	211.5	652.5	Purifying selection
MtPIP8	Medtr5g082070	MsPIP2	MsG0380015447.01.T01	0.048109	0.680463	0.0707	861	211.833	649.167	Purifying selection
MtPIP4	Medtr3g118010	MsPIP3	MsG0380018055.01.T01	0.073933	0.163419	0.452412	744	191.25	552.75	Purifying selection
MtPIP6	Medtr4g415300	MsPIP4	MsG0480018608.01.T01	0.001545	0.100316	0.015399	861	213	648	Purifying selection
MtPIP5	Medtr4g059390	MsPIP5	MsG0480020797.01.T01	0.032742	0.138018	0.237228	666	166.583	499.417	Purifying selection
MtSIP2	Medtr6g033010	MsSIP1	MsG0680031712.01.T01	0.03255	0.052069	0.62513	744	178.917	565.083	Purifying selection
MtSIP3	Medtr7g085070	MsSIP3	MsG0780040134.01.T01	0.099955	0.234111	0.426953	444	106.5	337.5	Purifying selection
MtTIP2	Medtr1g006590	MsTIP1	MsG0180000870.01.T01	0.044218	0.181502	0.243623	402	99.25	302.75	Purifying selection
MtTIP5	Medtr2g060360	MsTIP9	MsG0480019955.01.T01	0.009034	0.102034	0.088535	756	199.167	556.833	Purifying selection
MtTIP4	Medtr1g115405	MsTIP10	MsG0480020913.01.T01	0.173457	0.889365	0.195035	750	193.583	556.417	Purifying selection
MtTIP10	Medtr5g012810	MsTIP12	MsG0580024535.01.T01	0.00935	0.063558	0.147114	735	196.917	538.083	Purifying selection
MtTIP11	Medtr6g069040	MsTIP13	MsG0580027125.01.T01	0.011111	0.046372	0.239611	609	155.667	453.333	Purifying selection
MtTIP1	Medtr1g006490	MsTIP2	MsG0180000871.01.T01	0.001838	0.089159	0.020618	735	190.333	544.667	Purifying selection
MtTIP11	Medtr6g069040	MsTIP14	MsG0680034456.01.T01	0.007164	0.057721	0.124119	759	198	561	Purifying selection
MtTIP12	Medtr7g023350	MsTIP15	MsG0780036905.01.T01	0.005368	0.07792	0.068896	750	189.167	560.833	Purifying selection
MtTIP13	Medtr7g103030	MsTIP16	MsG0780041015.01.T01	0	0.063195	0	744	198	546	Purifying selection
MtTIP1	Medtr1g006490	MsTIP4	MsG0180002325.01.T01	0.001838	0.095188	0.019306	735	190.167	544.833	Purifying selection
MtTIP3	Medtr1g077540	MsTIP5	MsG0180004225.01.T01	0.025024	0.141166	0.177268	522	136	386	Purifying selection
MtTIP3	Medtr1g077540	MsTIP6	MsG0180004352.01.T01	0.010604	0.114248	0.092816	768	198.167	569.833	Purifying selection
			Medtr1g097840	AES62267	MsG0180005353.01.T01		Seq_1	Seq_2	Ka	Ks	Ka_Ks	EffectiveLen	AverageS-sites	AverageN-sites	cN	cS	pN	pS
			Medtr5g063930	AES98072	MsG0580027846.01.T01		AES62267	MsG0180005353.01.T01	0.006641	0.108923	0.060969	822	217	605	4	22	0.006612	0.101382
			Medtr5g063930	AES98072	MsG0580028354.01.T01		AES98072	MsG0580027846.01.T01	0.16009	0.213906	0.748413	381	97.1667	283.833	40.9167	18.0833	0.144157	0.186106
			Medtr5g079570	AES99338	MsG0580028987.01.T01		AES98072	MsG0580028354.01.T01	0.008324	0.058895	0.141333	486	123.583	362.417	3	7	0.008278	0.056642
			Medtr7g010650	AES77440	MsG0780036261.01.T01		AES99338	MsG0580028987.01.T01	0.018661	0.159236	0.11719	792	195.167	596.833	11	28	0.018431	0.143467
			Medtr2g104940	KEH39629	MsG0280011459.01.T01		AES77440	MsG0780036261.01.T01	0.013249	0.060385	0.219411	816	206.833	609.167	8	12	0.013133	0.058018
			Medtr4g006630	AES86406	MsG0280011459.01.T01		KEH39629	MsG0280011459.01.T01	0.202209	0.292293	0.691801	717	183.833	533.167	94.5	44.5	0.177243	0.242067
			Medtr3g008920	AES68497	MsG0380011693.01.T01		AES86406	MsG0280011459.01.T01	0.243614	0.983593	0.247678	582	146.917	435.083	90.5	80.5	0.208006	0.54793
			Medtr2g104940	KEH39629	MsG0480018161.01.T01		AES68497	MsG0380011693.01.T01	0.011314	0.206693	0.054738	717	182.667	534.333	6	33	0.011229	0.180657
			Medtr4g084880	KEH30873	MsG0480022137.01.T01		KEH39629	MsG0480018161.01.T01	0.108291	0.920719	0.117616	909	231.333	677.667	68.3333	122.667	0.100836	0.530259
			Medtr2g094270	AES67486	MsG0180005209.01.T01		KEH30873	MsG0480022137.01.T01	0.012878	0.087027	0.147981	765	190.667	574.333	7.33333	15.6667	0.012768	0.082168
			Medtr3g070210	AES71114	MsG0580029158.01.T01		AES67486	MsG0180005209.01.T01	0.148146	1.28891	0.114938	849	211.75	637.25	85.6667	130.333	0.134432	0.615506
			Medtr5g082070	AES99544	MsG0580029158.01.T01		AES71114	MsG0580029158.01.T01	0.047822	0.660153	0.072441	861	211.667	649.333	30.0833	92.9167	0.04633	0.438976
			Medtr7g101190	AES81845	MsG0780040928.01.T01		AES99544	MsG0580029158.01.T01	0	0.079151	0	861	213	648	0	16	0	0.075117
			Medtr3g070210	AES71114	MsG0380015447.01.T01		AES81845	MsG0780040928.01.T01	0.006268	0.099732	0.062848	855	214.167	640.833	4	20	0.006242	0.093385
			Medtr5g082070	AES99544	MsG0380015447.01.T01		AES71114	MsG0380015447.01.T01	0.003071	0.058998	0.052059	864	211.5	652.5	2	12	0.003065	0.056738
			Medtr3g118010	AES74305	MsG0380018055.01.T01		AES99544	MsG0380015447.01.T01	0.048109	0.680463	0.0707	861	211.833	649.167	30.25	94.75	0.046598	0.447286
			Medtr4g415300	KEH28859	MsG0480018608.01.T01		AES74305	MsG0380018055.01.T01	0.073933	0.163419	0.452412	744	191.25	552.75	38.9167	28.0833	0.070406	0.146841
			Medtr4g059390	AES88580	MsG0480020797.01.T01		KEH28859	MsG0480018608.01.T01	0.001545	0.100316	0.015399	861	213	648	1	20	0.001543	0.093897
			Medtr6g033010	KEH25612	MsG0680031712.01.T01		AES88580	MsG0480020797.01.T01	0.032742	0.138018	0.237228	666	166.583	499.417	16	21	0.032037	0.126063
			Medtr7g085070	AES80795	MsG0780040134.01.T01		KEH25612	MsG0680031712.01.T01	0.03255	0.052069	0.62513	744	178.917	565.083	18	9	0.031854	0.050303
			Medtr1g006590	AES58629	MsG0180000870.01.T01		AES80795	MsG0780040134.01.T01	0.099955	0.234111	0.426953	444	106.5	337.5	31.5833	21.4167	0.09358	0.201095
			Medtr2g060360	AES65998	MsG0480019955.01.T01		AES58629	MsG0180000870.01.T01	0.044218	0.181502	0.243623	402	99.25	302.75	13	16	0.04294	0.161209
			Medtr1g115405	KEH44484	MsG0480020913.01.T01		AES65998	MsG0480019955.01.T01	0.009034	0.102034	0.088535	756	199.167	556.833	5	19	0.008979	0.095397
			Medtr5g012810	AES94283	MsG0580024535.01.T01		KEH44484	MsG0480020913.01.T01	0.173457	0.889365	0.195035	750	193.583	556.417	86.1667	100.833	0.15486	0.520878
			Medtr6g069040	AES76013	MsG0580027125.01.T01		AES94283	MsG0580024535.01.T01	0.00935	0.063558	0.147114	735	196.917	538.083	5	12	0.009292	0.060939
			Medtr1g006490	AES58620	MsG0180000871.01.T01		AES76013	MsG0580027125.01.T01	0.011111	0.046372	0.239611	609	155.667	453.333	5	7	0.011029	0.044968
			Medtr6g069040	AES76013	MsG0680034456.01.T01		AES58620	MsG0180000871.01.T01	0.001838	0.089159	0.020618	735	190.333	544.667	1	16	0.001836	0.084063
			Medtr7g023350	KEH21895	MsG0780036905.01.T01		AES76013	MsG0680034456.01.T01	0.007164	0.057721	0.124119	759	198	561	4	11	0.00713	0.055556
			Medtr7g103030	KEH24058	MsG0780041015.01.T01		KEH21895	MsG0780036905.01.T01	0.005368	0.07792	0.068896	750	189.167	560.833	3	14	0.005349	0.074009
			Medtr1g006490	AES58620	MsG0180002325.01.T01		KEH24058	MsG0780041015.01.T01	0	0.063195	0	744	198	546	0	12	0	0.060606
			Medtr1g077540	KEH42879	MsG0180004225.01.T01		AES58620	MsG0180002325.01.T01	0.001838	0.095188	0.019306	735	190.167	544.833	1	17	0.001835	0.089395
			Medtr1g077540	KEH42879	MsG0180004352.01.T01		KEH42879	MsG0180004225.01.T01	0.025024	0.141166	0.177268	522	136	386	9.5	17.5	0.024611	0.128676
							KEH42879	MsG0180004352.01.T01	0.010604	0.114248	0.092816	768	198.167	569.833	6	21	0.010529	0.105971
