# Supplementary material for: Identification and Characterization of Salt- and Drought-Responsive AQP Family Genes in Medicago sativa L
Source: Int J Mol Sci. 2022 Mar 19;23(6):3342. doi: 10.3390/ijms23063342 (PMC8950044; doi:10.3390/ijms23063342)
Supplement: Supplementary file 1 [file ijms-23-03342-s001.zip › additional file S2.xlsx]

## Sheet: Ms-total elements
Additional file 2 Name and position of cis-acting elements in MsAQPs
gene locus	gene name	start position	stop position	cis-acting elements
MsG0180000870.01.T01	MsTIP1	1247	1292	MBS
MsG0180000870.01.T01	MsTIP1	638	683	CAT-box
MsG0180000870.01.T01	MsTIP1	1885	1930	LAMP-element
MsG0180000870.01.T01	MsTIP1	368	413	GATA-motif
MsG0180000870.01.T01	MsTIP1	1379	1424	TC-rich repeats
MsG0180000870.01.T01	MsTIP1	1641	1686	CGTCA-motif
MsG0180000870.01.T01	MsTIP1	280	325	I-box
MsG0180000870.01.T01	MsTIP1	1931	1976	GA-motif
MsG0180000870.01.T01	MsTIP1	1745	1790	GC-motif
MsG0180000870.01.T01	MsTIP1	554	599	TCA-element
MsG0180000870.01.T01	MsTIP1	467	512	ARE
MsG0180000870.01.T01	MsTIP1	1332	1377	ARE
MsG0180000870.01.T01	MsTIP1	1402	1447	ARE
MsG0180000870.01.T01	MsTIP1	1448	1493	ARE
MsG0180000870.01.T01	MsTIP1	1504	1549	ARE
MsG0180000870.01.T01	MsTIP1	1004	1049	LTR
MsG0180000870.01.T01	MsTIP1	1814	1859	AT-rich sequence
MsG0180000870.01.T01	MsTIP1	1507	1552	O2-site
MsG0180000870.01.T01	MsTIP1	779	824	GARE-motif
MsG0180000870.01.T01	MsTIP1	1610	1655	AACA_motif
MsG0180000870.01.T01	MsTIP1	381	426	GT1-motif
MsG0180000870.01.T01	MsTIP1	297	342	ACE
MsG0180000870.01.T01	MsTIP1	1641	1686	TGACG-motif
MsG0180000871.01.T01	MsTIP2	227	272	GA-motif
MsG0180000871.01.T01	MsTIP2	1621	1666	CGTCA-motif
MsG0180000871.01.T01	MsTIP2	1652	1697	AT1-motif
MsG0180000871.01.T01	MsTIP2	1434	1479	ABRE
MsG0180000871.01.T01	MsTIP2	1725	1770	ABRE
MsG0180000871.01.T01	MsTIP2	843	888	MBS
MsG0180000871.01.T01	MsTIP2	1036	1081	MBS
MsG0180000871.01.T01	MsTIP2	1175	1220	MBS
MsG0180000871.01.T01	MsTIP2	646	691	CAT-box
MsG0180000871.01.T01	MsTIP2	1724	1769	G-Box
MsG0180000871.01.T01	MsTIP2	1432	1477	G-box
MsG0180000871.01.T01	MsTIP2	1433	1478	G-box
MsG0180000871.01.T01	MsTIP2	1587	1632	G-box
MsG0180000871.01.T01	MsTIP2	616	661	AuxRR-core
MsG0180000871.01.T01	MsTIP2	1425	1470	AuxRR-core
MsG0180000871.01.T01	MsTIP2	327	372	GATA-motif
MsG0180000871.01.T01	MsTIP2	361	406	GATA-motif
MsG0180000871.01.T01	MsTIP2	9	54	TCT-motif
MsG0180000871.01.T01	MsTIP2	1621	1666	TGACG-motif
MsG0180000871.01.T01	MsTIP2	1597	1642	GT1-motif
MsG0180000871.01.T01	MsTIP2	1598	1643	GT1-motif
MsG0180000871.01.T01	MsTIP2	468	513	TGA-element
MsG0180000871.01.T01	MsTIP2	234	279	ARE
MsG0180000871.01.T01	MsTIP2	913	958	ARE
MsG0180000871.01.T01	MsTIP2	1540	1585	ARE
MsG0180000871.01.T01	MsTIP2	1850	1895	ARE
MsG0180002324.01.T01	MsTIP3	400	445	ABRE
MsG0180002324.01.T01	MsTIP3	457	502	ABRE
MsG0180002324.01.T01	MsTIP3	1757	1802	ABRE
MsG0180002324.01.T01	MsTIP3	1873	1918	ABRE
MsG0180002324.01.T01	MsTIP3	982	1027	I-box
MsG0180002324.01.T01	MsTIP3	426	471	CGTCA-motif
MsG0180002324.01.T01	MsTIP3	813	858	CGTCA-motif
MsG0180002324.01.T01	MsTIP3	1256	1301	CGTCA-motif
MsG0180002324.01.T01	MsTIP3	1392	1437	CGTCA-motif
MsG0180002324.01.T01	MsTIP3	184	229	G-box
MsG0180002324.01.T01	MsTIP3	400	445	G-box
MsG0180002324.01.T01	MsTIP3	445	490	G-box
MsG0180002324.01.T01	MsTIP3	457	502	G-box
MsG0180002324.01.T01	MsTIP3	760	805	G-box
MsG0180002324.01.T01	MsTIP3	1756	1801	G-box
MsG0180002324.01.T01	MsTIP3	1872	1917	G-box
MsG0180002324.01.T01	MsTIP3	166	211	TCT-motif
MsG0180002324.01.T01	MsTIP3	1624	1669	MBS
MsG0180002324.01.T01	MsTIP3	1914	1959	MBS
MsG0180002324.01.T01	MsTIP3	125	170	Sp1
MsG0180002324.01.T01	MsTIP3	1519	1564	Sp1
MsG0180002324.01.T01	MsTIP3	426	471	TGACG-motif
MsG0180002324.01.T01	MsTIP3	813	858	TGACG-motif
MsG0180002324.01.T01	MsTIP3	1256	1301	TGACG-motif
MsG0180002324.01.T01	MsTIP3	1392	1437	TGACG-motif
MsG0180002324.01.T01	MsTIP3	1877	1922	GT1-motif
MsG0180002324.01.T01	MsTIP3	1771	1816	MRE
MsG0180002324.01.T01	MsTIP3	207	252	ARE
MsG0180002324.01.T01	MsTIP3	230	275	LTR
MsG0180002324.01.T01	MsTIP3	628	673	TGA-element
MsG0180002324.01.T01	MsTIP3	1210	1255	TGA-element
MsG0180002324.01.T01	MsTIP3	1489	1534	TGA-element
MsG0180002325.01.T01	MsTIP4	41	86	ABRE
MsG0180002325.01.T01	MsTIP4	42	87	ABRE
MsG0180002325.01.T01	MsTIP4	308	353	ABRE
MsG0180002325.01.T01	MsTIP4	1852	1897	ABRE
MsG0180002325.01.T01	MsTIP4	207	252	I-box
MsG0180002325.01.T01	MsTIP4	1239	1284	GA-motif
MsG0180002325.01.T01	MsTIP4	41	86	G-box
MsG0180002325.01.T01	MsTIP4	1852	1897	G-box
MsG0180002325.01.T01	MsTIP4	41	86	G-Box
MsG0180002325.01.T01	MsTIP4	1018	1063	TCT-motif
MsG0180002325.01.T01	MsTIP4	507	552	AE-box
MsG0180002325.01.T01	MsTIP4	1657	1702	AE-box
MsG0180002325.01.T01	MsTIP4	1861	1906	Box 4
MsG0180002325.01.T01	MsTIP4	1231	1276	3-AF1 binding site
MsG0180002325.01.T01	MsTIP4	485	530	GARE-motif
MsG0180002325.01.T01	MsTIP4	1799	1844	chs-CMA1a
MsG0180002325.01.T01	MsTIP4	412	457	MRE
MsG0180002325.01.T01	MsTIP4	739	784	MRE
MsG0180002325.01.T01	MsTIP4	199	244	chs-CMA2a
MsG0180002325.01.T01	MsTIP4	347	392	O2-site
MsG0180002325.01.T01	MsTIP4	1529	1574	O2-site
MsG0180002325.01.T01	MsTIP4	16	61	ARE
MsG0180002325.01.T01	MsTIP4	281	326	ARE
MsG0180002325.01.T01	MsTIP4	503	548	ARE
MsG0180002325.01.T01	MsTIP4	1246	1291	ARE
MsG0180002325.01.T01	MsTIP4	1553	1598	ARE
MsG0180002325.01.T01	MsTIP4	1738	1783	TGA-element
MsG0180002325.01.T01	MsTIP4	1455	1500	GC-motif
MsG0180004225.01.T01	MsTIP5	1815	1860	AE-box
MsG0180004225.01.T01	MsTIP5	803	848	MBS
MsG0180004225.01.T01	MsTIP5	922	967	MBS
MsG0180004225.01.T01	MsTIP5	927	972	GATA-motif
MsG0180004225.01.T01	MsTIP5	26	71	G-box
MsG0180004225.01.T01	MsTIP5	409	454	G-box
MsG0180004225.01.T01	MsTIP5	1673	1718	G-box
MsG0180004225.01.T01	MsTIP5	28	73	CGTCA-motif
MsG0180004225.01.T01	MsTIP5	55	100	CGTCA-motif
MsG0180004225.01.T01	MsTIP5	26	71	ABRE
MsG0180004225.01.T01	MsTIP5	1674	1719	ABRE
MsG0180004225.01.T01	MsTIP5	1670	1715	TGA-element
MsG0180004225.01.T01	MsTIP5	1081	1126	A-box
MsG0180004225.01.T01	MsTIP5	1356	1401	A-box
MsG0180004225.01.T01	MsTIP5	657	702	ARE
MsG0180004225.01.T01	MsTIP5	839	884	ARE
MsG0180004225.01.T01	MsTIP5	1699	1744	ARE
MsG0180004225.01.T01	MsTIP5	111	156	O2-site
MsG0180004225.01.T01	MsTIP5	986	1031	chs-CMA2a
MsG0180004225.01.T01	MsTIP5	17	62	MRE
MsG0180004225.01.T01	MsTIP5	210	255	3-AF1 binding site
MsG0180004225.01.T01	MsTIP5	66	111	Box 4
MsG0180004225.01.T01	MsTIP5	133	178	Box 4
MsG0180004225.01.T01	MsTIP5	1161	1206	Box 4
MsG0180004225.01.T01	MsTIP5	1191	1236	Box 4
MsG0180004225.01.T01	MsTIP5	1453	1498	Box 4
MsG0180004225.01.T01	MsTIP5	1916	1961	Box 4
MsG0180004225.01.T01	MsTIP5	28	73	TGACG-motif
MsG0180004225.01.T01	MsTIP5	55	100	TGACG-motif
MsG0180004352.01.T01	MsTIP6	1583	1628	O2-site
MsG0180004352.01.T01	MsTIP6	1344	1389	A-box
MsG0180004352.01.T01	MsTIP6	1703	1748	ARE
MsG0180004352.01.T01	MsTIP6	1674	1719	TGA-element
MsG0180004352.01.T01	MsTIP6	629	674	TCA-element
MsG0180004352.01.T01	MsTIP6	88	133	TGACG-motif
MsG0180004352.01.T01	MsTIP6	429	474	Box 4
MsG0180004352.01.T01	MsTIP6	511	556	Box 4
MsG0180004352.01.T01	MsTIP6	912	957	Box 4
MsG0180004352.01.T01	MsTIP6	984	1029	Box 4
MsG0180004352.01.T01	MsTIP6	1076	1121	Box 4
MsG0180004352.01.T01	MsTIP6	1148	1193	Box 4
MsG0180004352.01.T01	MsTIP6	1439	1484	Box 4
MsG0180004352.01.T01	MsTIP6	1921	1966	Box 4
MsG0180004352.01.T01	MsTIP6	581	626	G-Box
MsG0180004352.01.T01	MsTIP6	1677	1722	G-box
MsG0180004352.01.T01	MsTIP6	748	793	GATA-motif
MsG0180004352.01.T01	MsTIP6	226	271	MBS
MsG0180004352.01.T01	MsTIP6	743	788	MBS
MsG0180004352.01.T01	MsTIP6	806	851	MBS
MsG0180004352.01.T01	MsTIP6	1820	1865	AE-box
MsG0180004352.01.T01	MsTIP6	581	626	ABRE
MsG0180004352.01.T01	MsTIP6	1678	1723	ABRE
MsG0180004352.01.T01	MsTIP6	958	1003	GCN4_motif
MsG0180004352.01.T01	MsTIP6	1122	1167	GCN4_motif
MsG0180004352.01.T01	MsTIP6	88	133	CGTCA-motif
MsG0180005209.01.T01	MsPIP1	158	203	ABRE
MsG0180005209.01.T01	MsPIP1	650	695	ABRE
MsG0180005209.01.T01	MsPIP1	1934	1979	TC-rich repeats
MsG0180005209.01.T01	MsPIP1	1330	1375	GCN4_motif
MsG0180005209.01.T01	MsPIP1	342	387	TCT-motif
MsG0180005209.01.T01	MsPIP1	1822	1867	GATA-motif
MsG0180005209.01.T01	MsPIP1	649	694	G-Box
MsG0180005209.01.T01	MsPIP1	1289	1334	LAMP-element
MsG0180005209.01.T01	MsPIP1	1340	1385	LAMP-element
MsG0180005209.01.T01	MsPIP1	179	224	Box 4
MsG0180005209.01.T01	MsPIP1	835	880	Box 4
MsG0180005209.01.T01	MsPIP1	1717	1762	Box 4
MsG0180005209.01.T01	MsPIP1	11	56	circadian
MsG0180005209.01.T01	MsPIP1	1119	1164	GARE-motif
MsG0180005209.01.T01	MsPIP1	1961	2006	P-box
MsG0180005209.01.T01	MsPIP1	1467	1512	A-box
MsG0180005209.01.T01	MsPIP1	1679	1724	A-box
MsG0180005209.01.T01	MsPIP1	887	932	ARE
MsG0180005209.01.T01	MsPIP1	1654	1699	ARE
MsG0180005209.01.T01	MsPIP1	1761	1806	ARE
MsG0180005209.01.T01	MsPIP1	1689	1734	AT-rich sequence
MsG0180005209.01.T01	MsPIP1	1504	1549	TATC-box
MsG0180005209.01.T01	MsPIP1	1731	1776	TATC-box
MsG0180005209.01.T01	MsPIP1	993	1038	TCA-element
MsG0180005353.01.T01	MsNIP1	173	218	TCA-element
MsG0180005353.01.T01	MsNIP1	1933	1978	TCA-element
MsG0180005353.01.T01	MsNIP1	1271	1316	GTGGC-motif
MsG0180005353.01.T01	MsNIP1	442	487	ARE
MsG0180005353.01.T01	MsNIP1	509	554	ARE
MsG0180005353.01.T01	MsNIP1	1807	1852	ARE
MsG0180005353.01.T01	MsNIP1	521	566	circadian
MsG0180005353.01.T01	MsNIP1	215	260	Box 4
MsG0180005353.01.T01	MsNIP1	997	1042	Box 4
MsG0180005353.01.T01	MsNIP1	1478	1523	Box 4
MsG0180005353.01.T01	MsNIP1	449	494	GT1-motif
MsG0180005353.01.T01	MsNIP1	1791	1836	AE-box
MsG0180005353.01.T01	MsNIP1	1576	1621	G-Box
MsG0180005353.01.T01	MsNIP1	659	704	ACA-motif
MsG0180005353.01.T01	MsNIP1	740	785	GCN4_motif
MsG0180005353.01.T01	MsNIP1	1682	1727	I-box
MsG0180005353.01.T01	MsNIP1	834	879	TC-rich repeats
MsG0180005353.01.T01	MsNIP1	1576	1621	ABRE
MsG0180006158.01.T01	MsTIP7	277	322	ATC-motif
MsG0180006158.01.T01	MsTIP7	4	49	TCT-motif
MsG0180006158.01.T01	MsTIP7	382	427	TCT-motif
MsG0180006158.01.T01	MsTIP7	782	827	TCT-motif
MsG0180006158.01.T01	MsTIP7	1675	1720	TCT-motif
MsG0180006158.01.T01	MsTIP7	1769	1814	TCT-motif
MsG0180006158.01.T01	MsTIP7	267	312	LAMP-element
MsG0180006158.01.T01	MsTIP7	1048	1093	LAMP-element
MsG0180006158.01.T01	MsTIP7	865	910	MBS
MsG0180006158.01.T01	MsTIP7	1149	1194	AT1-motif
MsG0180006158.01.T01	MsTIP7	580	625	TATC-box
MsG0180006158.01.T01	MsTIP7	365	410	GT1-motif
MsG0180006158.01.T01	MsTIP7	603	648	GT1-motif
MsG0180006158.01.T01	MsTIP7	1477	1522	Box 4
MsG0180006158.01.T01	MsTIP7	1903	1948	Box 4
MsG0180006158.01.T01	MsTIP7	1972	2017	Box 4
MsG0280006945.01.T01	MsNIP2	915	960	ARE
MsG0280006945.01.T01	MsNIP2	1363	1408	ARE
MsG0280006945.01.T01	MsNIP2	1849	1894	ARE
MsG0280006945.01.T01	MsNIP2	298	343	O2-site
MsG0280006945.01.T01	MsNIP2	1149	1194	O2-site
MsG0280006945.01.T01	MsNIP2	1005	1050	GT1-motif
MsG0280006945.01.T01	MsNIP2	1335	1380	Box 4
MsG0280006945.01.T01	MsNIP2	217	262	TGACG-motif
MsG0280006945.01.T01	MsNIP2	331	376	TGACG-motif
MsG0280006945.01.T01	MsNIP2	445	490	TGACG-motif
MsG0280006945.01.T01	MsNIP2	1749	1794	TGACG-motif
MsG0280006945.01.T01	MsNIP2	153	198	ATCT-motif
MsG0280006945.01.T01	MsNIP2	-16	29	MRE
MsG0280006945.01.T01	MsNIP2	-11	34	MRE
MsG0280006945.01.T01	MsNIP2	13	58	MRE
MsG0280006945.01.T01	MsNIP2	19	64	MRE
MsG0280006945.01.T01	MsNIP2	25	70	MRE
MsG0280006945.01.T01	MsNIP2	74	119	MRE
MsG0280006945.01.T01	MsNIP2	80	125	MRE
MsG0280006945.01.T01	MsNIP2	144	189	MRE
MsG0280006945.01.T01	MsNIP2	150	195	MRE
MsG0280006945.01.T01	MsNIP2	205	250	MRE
MsG0280006945.01.T01	MsNIP2	1009	1054	P-box
MsG0280006945.01.T01	MsNIP2	1790	1835	P-box
MsG0280006945.01.T01	MsNIP2	1088	1133	TCT-motif
MsG0280006945.01.T01	MsNIP2	1127	1172	TCT-motif
MsG0280006945.01.T01	MsNIP2	657	702	G-Box
MsG0280006945.01.T01	MsNIP2	1195	1240	G-Box
MsG0280006945.01.T01	MsNIP2	1296	1341	G-box
MsG0280006945.01.T01	MsNIP2	1747	1792	G-box
MsG0280006945.01.T01	MsNIP2	1778	1823	G-box
MsG0280006945.01.T01	MsNIP2	1683	1728	AE-box
MsG0280006945.01.T01	MsNIP2	637	682	AT1-motif
MsG0280006945.01.T01	MsNIP2	658	703	ABRE
MsG0280006945.01.T01	MsNIP2	1196	1241	ABRE
MsG0280006945.01.T01	MsNIP2	1747	1792	ABRE
MsG0280006945.01.T01	MsNIP2	1778	1823	ABRE
MsG0280006945.01.T01	MsNIP2	217	262	CGTCA-motif
MsG0280006945.01.T01	MsNIP2	331	376	CGTCA-motif
MsG0280006945.01.T01	MsNIP2	445	490	CGTCA-motif
MsG0280006945.01.T01	MsNIP2	1749	1794	CGTCA-motif
MsG0280011277.01.T01	MsTIP8	831	876	G-box
MsG0280011277.01.T01	MsTIP8	15	60	MBSI
MsG0280011277.01.T01	MsTIP8	1558	1603	AE-box
MsG0280011277.01.T01	MsTIP8	832	877	ABRE
MsG0280011277.01.T01	MsTIP8	1117	1162	I-box
MsG0280011277.01.T01	MsTIP8	811	856	TC-rich repeats
MsG0280011277.01.T01	MsTIP8	1255	1300	ARE
MsG0280011277.01.T01	MsTIP8	1286	1331	ARE
MsG0280011277.01.T01	MsTIP8	18	63	LTR
MsG0280011277.01.T01	MsTIP8	225	270	ATCT-motif
MsG0280011277.01.T01	MsTIP8	67	112	Box 4
MsG0280011277.01.T01	MsTIP8	71	116	Box 4
MsG0280011277.01.T01	MsTIP8	278	323	Box 4
MsG0280011277.01.T01	MsTIP8	586	631	Box 4
MsG0280011277.01.T01	MsTIP8	1094	1139	Box 4
MsG0280011277.01.T01	MsTIP8	22	67	GT1-motif
MsG0280011277.01.T01	MsTIP8	767	812	MRE
MsG0280011459.01.T01	MsNIP3	115	160	GT1-motif
MsG0280011459.01.T01	MsNIP3	116	161	GT1-motif
MsG0280011459.01.T01	MsNIP3	1336	1381	HD-Zip 1
MsG0280011459.01.T01	MsNIP3	1402	1447	ACE
MsG0280011459.01.T01	MsNIP3	247	292	Box 4
MsG0280011459.01.T01	MsNIP3	432	477	Box 4
MsG0280011459.01.T01	MsNIP3	868	913	Box 4
MsG0280011459.01.T01	MsNIP3	29	74	TGACG-motif
MsG0280011459.01.T01	MsNIP3	128	173	TGACG-motif
MsG0280011459.01.T01	MsNIP3	1607	1652	P-box
MsG0280011459.01.T01	MsNIP3	1280	1325	ARE
MsG0280011459.01.T01	MsNIP3	1574	1619	ARE
MsG0280011459.01.T01	MsNIP3	1598	1643	ARE
MsG0280011459.01.T01	MsNIP3	833	878	O2-site
MsG0280011459.01.T01	MsNIP3	1808	1853	O2-site
MsG0280011459.01.T01	MsNIP3	506	551	ABRE
MsG0280011459.01.T01	MsNIP3	1102	1147	ABRE
MsG0280011459.01.T01	MsNIP3	1402	1447	ABRE
MsG0280011459.01.T01	MsNIP3	1404	1449	ABRE
MsG0280011459.01.T01	MsNIP3	1405	1450	ABRE
MsG0280011459.01.T01	MsNIP3	1722	1767	ABRE
MsG0280011459.01.T01	MsNIP3	29	74	CGTCA-motif
MsG0280011459.01.T01	MsNIP3	128	173	CGTCA-motif
MsG0280011459.01.T01	MsNIP3	720	765	GA-motif
MsG0280011459.01.T01	MsNIP3	977	1022	TCT-motif
MsG0280011459.01.T01	MsNIP3	1462	1507	TCT-motif
MsG0280011459.01.T01	MsNIP3	1304	1349	GATA-motif
MsG0280011459.01.T01	MsNIP3	1102	1147	G-box
MsG0280011459.01.T01	MsNIP3	1403	1448	G-box
MsG0280011459.01.T01	MsNIP3	1404	1449	G-box
MsG0280011459.01.T01	MsNIP3	505	550	G-Box
MsG0280011459.01.T01	MsNIP3	1404	1449	G-Box
MsG0280011459.01.T01	MsNIP3	1721	1766	G-Box
MsG0280011459.01.T01	MsNIP3	965	1010	AE-box
MsG0280011459.01.T01	MsNIP3	121	166	MBS
MsG0280011459.01.T01	MsNIP3	1201	1246	CAT-box
MsG0280011459.01.T01	MsNIP3	702	747	Gap-box
MsG0280011463.01.T01	MsNIP4	876	921	Box 4
MsG0280011463.01.T01	MsNIP4	1283	1328	Box 4
MsG0280011463.01.T01	MsNIP4	1374	1419	Box 4
MsG0280011463.01.T01	MsNIP4	1378	1423	Box 4
MsG0280011463.01.T01	MsNIP4	1831	1876	Box 4
MsG0280011463.01.T01	MsNIP4	1921	1966	Box II
MsG0280011463.01.T01	MsNIP4	426	471	GT1-motif
MsG0280011463.01.T01	MsNIP4	1449	1494	P-box
MsG0280011463.01.T01	MsNIP4	324	369	MRE
MsG0280011463.01.T01	MsNIP4	1009	1054	O2-site
MsG0280011463.01.T01	MsNIP4	1583	1628	A-box
MsG0280011463.01.T01	MsNIP4	413	458	ARE
MsG0280011463.01.T01	MsNIP4	871	916	ARE
MsG0280011463.01.T01	MsNIP4	1895	1940	ARE
MsG0280011463.01.T01	MsNIP4	882	927	ATC-motif
MsG0280011463.01.T01	MsNIP4	1557	1602	TCT-motif
MsG0280011463.01.T01	MsNIP4	1630	1675	CAT-box
MsG0380011693.01.T01	MsNIP5	623	668	MBS
MsG0380011693.01.T01	MsNIP5	152	197	G-box
MsG0380011693.01.T01	MsNIP5	152	197	G-Box
MsG0380011693.01.T01	MsNIP5	648	693	G-Box
MsG0380011693.01.T01	MsNIP5	698	743	GATA-motif
MsG0380011693.01.T01	MsNIP5	128	173	I-box
MsG0380011693.01.T01	MsNIP5	1752	1797	I-box
MsG0380011693.01.T01	MsNIP5	1754	1799	I-box
MsG0380011693.01.T01	MsNIP5	152	197	ABRE
MsG0380011693.01.T01	MsNIP5	153	198	ABRE
MsG0380011693.01.T01	MsNIP5	649	694	ABRE
MsG0380011693.01.T01	MsNIP5	1685	1730	AT1-motif
MsG0380011693.01.T01	MsNIP5	1400	1445	TCA-element
MsG0380011693.01.T01	MsNIP5	-3	42	ARE
MsG0380011693.01.T01	MsNIP5	371	416	ARE
MsG0380011693.01.T01	MsNIP5	456	501	ARE
MsG0380011693.01.T01	MsNIP5	1143	1188	A-box
MsG0380011693.01.T01	MsNIP5	223	268	Box 4
MsG0380011693.01.T01	MsNIP5	661	706	Box 4
MsG0380011693.01.T01	MsNIP5	928	973	Box 4
MsG0380011693.01.T01	MsNIP5	1712	1757	Box 4
MsG0380011693.01.T01	MsNIP5	1368	1413	MSA-like
MsG0380015447.01.T01	MsPIP2	762	807	MBS
MsG0380015447.01.T01	MsPIP2	402	447	CAT-box
MsG0380015447.01.T01	MsPIP2	99	144	AE-box
MsG0380015447.01.T01	MsPIP2	1320	1365	G-Box
MsG0380015447.01.T01	MsPIP2	1422	1467	G-Box
MsG0380015447.01.T01	MsPIP2	385	430	G-box
MsG0380015447.01.T01	MsPIP2	852	897	G-box
MsG0380015447.01.T01	MsPIP2	1067	1112	G-box
MsG0380015447.01.T01	MsPIP2	1320	1365	G-box
MsG0380015447.01.T01	MsPIP2	1813	1858	AuxRR-core
MsG0380015447.01.T01	MsPIP2	337	382	CGTCA-motif
MsG0380015447.01.T01	MsPIP2	899	944	CGTCA-motif
MsG0380015447.01.T01	MsPIP2	902	947	CGTCA-motif
MsG0380015447.01.T01	MsPIP2	1066	1111	CGTCA-motif
MsG0380015447.01.T01	MsPIP2	1457	1502	CGTCA-motif
MsG0380015447.01.T01	MsPIP2	1068	1113	ABRE
MsG0380015447.01.T01	MsPIP2	1423	1468	ABRE
MsG0380015447.01.T01	MsPIP2	1724	1769	TGA-element
MsG0380015447.01.T01	MsPIP2	1124	1169	chs-CMA2a
MsG0380015447.01.T01	MsPIP2	967	1012	LTR
MsG0380015447.01.T01	MsPIP2	1435	1480	LTR
MsG0380015447.01.T01	MsPIP2	1756	1801	A-box
MsG0380015447.01.T01	MsPIP2	678	723	ARE
MsG0380015447.01.T01	MsPIP2	1704	1749	ARE
MsG0380015447.01.T01	MsPIP2	337	382	TGACG-motif
MsG0380015447.01.T01	MsPIP2	899	944	TGACG-motif
MsG0380015447.01.T01	MsPIP2	902	947	TGACG-motif
MsG0380015447.01.T01	MsPIP2	1066	1111	TGACG-motif
MsG0380015447.01.T01	MsPIP2	1457	1502	TGACG-motif
MsG0380015447.01.T01	MsPIP2	259	304	Box 4
MsG0380015447.01.T01	MsPIP2	495	540	Box 4
MsG0380015447.01.T01	MsPIP2	702	747	Box 4
MsG0380015447.01.T01	MsPIP2	1698	1743	GT1-motif
MsG0380018055.01.T01	MsPIP3	489	534	CAT-box
MsG0380018055.01.T01	MsPIP3	792	837	MBS
MsG0380018055.01.T01	MsPIP3	1753	1798	MBS
MsG0380018055.01.T01	MsPIP3	480	525	TCT-motif
MsG0380018055.01.T01	MsPIP3	358	403	GATA-motif
MsG0380018055.01.T01	MsPIP3	483	528	G-box
MsG0380018055.01.T01	MsPIP3	778	823	G-box
MsG0380018055.01.T01	MsPIP3	529	574	G-Box
MsG0380018055.01.T01	MsPIP3	476	521	TC-rich repeats
MsG0380018055.01.T01	MsPIP3	4	49	CGTCA-motif
MsG0380018055.01.T01	MsPIP3	1850	1895	CGTCA-motif
MsG0380018055.01.T01	MsPIP3	1711	1756	I-box
MsG0380018055.01.T01	MsPIP3	484	529	ABRE
MsG0380018055.01.T01	MsPIP3	529	574	ABRE
MsG0380018055.01.T01	MsPIP3	1484	1529	TGA-element
MsG0380018055.01.T01	MsPIP3	1397	1442	ARE
MsG0380018055.01.T01	MsPIP3	-17	28	A-box
MsG0380018055.01.T01	MsPIP3	996	1041	LTR
MsG0380018055.01.T01	MsPIP3	870	915	O2-site
MsG0380018055.01.T01	MsPIP3	1675	1720	O2-site
MsG0380018055.01.T01	MsPIP3	129	174	chs-CMA1a
MsG0380018055.01.T01	MsPIP3	157	202	Box 4
MsG0380018055.01.T01	MsPIP3	253	298	Box 4
MsG0380018055.01.T01	MsPIP3	991	1036	Box 4
MsG0380018055.01.T01	MsPIP3	1343	1388	Box 4
MsG0380018055.01.T01	MsPIP3	1557	1602	Box 4
MsG0380018055.01.T01	MsPIP3	4	49	TGACG-motif
MsG0380018055.01.T01	MsPIP3	1850	1895	TGACG-motif
MsG0480018161.01.T01	MsNIP6	925	970	AT-rich sequence
MsG0480018161.01.T01	MsNIP6	67	112	AAAC-motif
MsG0480018161.01.T01	MsNIP6	1382	1427	ARE
MsG0480018161.01.T01	MsNIP6	1685	1730	ARE
MsG0480018161.01.T01	MsNIP6	769	814	TCA-element
MsG0480018161.01.T01	MsNIP6	617	662	TGA-element
MsG0480018161.01.T01	MsNIP6	1227	1272	Box 4
MsG0480018161.01.T01	MsNIP6	1255	1300	Box 4
MsG0480018161.01.T01	MsNIP6	46	91	GT1-motif
MsG0480018161.01.T01	MsNIP6	796	841	GT1-motif
MsG0480018161.01.T01	MsNIP6	1813	1858	HD-Zip 1
MsG0480018161.01.T01	MsNIP6	1447	1492	G-box
MsG0480018161.01.T01	MsNIP6	1075	1120	GATA-motif
MsG0480018161.01.T01	MsNIP6	1834	1879	GATA-motif
MsG0480018161.01.T01	MsNIP6	1328	1373	MBSI
MsG0480018161.01.T01	MsNIP6	105	150	LAMP-element
MsG0480018161.01.T01	MsNIP6	876	921	LAMP-element
MsG0480018161.01.T01	MsNIP6	882	927	MBS
MsG0480018161.01.T01	MsNIP6	1448	1493	ABRE
MsG0480018161.01.T01	MsNIP6	1430	1475	GCN4_motif
MsG0480018161.01.T01	MsNIP6	306	351	TC-rich repeats
MsG0480018608.01.T01	MsPIP4	33	78	circadian
MsG0480018608.01.T01	MsPIP4	1591	1636	chs-CMA1a
MsG0480018608.01.T01	MsPIP4	1135	1180	GT1-motif
MsG0480018608.01.T01	MsPIP4	1510	1555	Box 4
MsG0480018608.01.T01	MsPIP4	1693	1738	Box 4
MsG0480018608.01.T01	MsPIP4	1921	1966	Box 4
MsG0480018608.01.T01	MsPIP4	1232	1277	TGACG-motif
MsG0480018608.01.T01	MsPIP4	803	848	TCA-element
MsG0480018608.01.T01	MsPIP4	519	564	TGA-element
MsG0480018608.01.T01	MsPIP4	473	518	ARE
MsG0480018608.01.T01	MsPIP4	488	533	ARE
MsG0480018608.01.T01	MsPIP4	1079	1124	ARE
MsG0480018608.01.T01	MsPIP4	1447	1492	ARE
MsG0480018608.01.T01	MsPIP4	1232	1277	CGTCA-motif
MsG0480018608.01.T01	MsPIP4	512	557	TC-rich repeats
MsG0480018608.01.T01	MsPIP4	-6	39	MBS
MsG0480018608.01.T01	MsPIP4	1696	1741	GATA-motif
MsG0480019955.01.T01	MsTIP9	195	240	GATA-motif
MsG0480019955.01.T01	MsTIP9	742	787	G-box
MsG0480019955.01.T01	MsTIP9	843	888	G-Box
MsG0480019955.01.T01	MsTIP9	1889	1934	MBS
MsG0480019955.01.T01	MsTIP9	723	768	chs-CMA2b
MsG0480019955.01.T01	MsTIP9	742	787	ABRE
MsG0480019955.01.T01	MsTIP9	844	889	ABRE
MsG0480019955.01.T01	MsTIP9	1346	1391	TC-rich repeats
MsG0480019955.01.T01	MsTIP9	1883	1928	TC-rich repeats
MsG0480019955.01.T01	MsTIP9	334	379	CGTCA-motif
MsG0480019955.01.T01	MsTIP9	754	799	ARE
MsG0480019955.01.T01	MsTIP9	1344	1389	ARE
MsG0480019955.01.T01	MsTIP9	968	1013	A-box
MsG0480019955.01.T01	MsTIP9	1538	1583	TCA-element
MsG0480019955.01.T01	MsTIP9	304	349	ACE
MsG0480019955.01.T01	MsTIP9	334	379	TGACG-motif
MsG0480019955.01.T01	MsTIP9	256	301	Box 4
MsG0480019955.01.T01	MsTIP9	646	691	Box 4
MsG0480019955.01.T01	MsTIP9	658	703	Box 4
MsG0480019955.01.T01	MsTIP9	678	723	Box 4
MsG0480019955.01.T01	MsTIP9	895	940	Box 4
MsG0480019955.01.T01	MsTIP9	1053	1098	circadian
MsG0480020797.01.T01	MsPIP5	693	738	A-box
MsG0480020797.01.T01	MsPIP5	1368	1413	A-box
MsG0480020797.01.T01	MsPIP5	1788	1833	A-box
MsG0480020797.01.T01	MsPIP5	139	184	ARE
MsG0480020797.01.T01	MsPIP5	1486	1531	ARE
MsG0480020797.01.T01	MsPIP5	1556	1601	ARE
MsG0480020797.01.T01	MsPIP5	1914	1959	ARE
MsG0480020797.01.T01	MsPIP5	1391	1436	O2-site
MsG0480020797.01.T01	MsPIP5	876	921	TCA-element
MsG0480020797.01.T01	MsPIP5	1655	1700	MSA-like
MsG0480020797.01.T01	MsPIP5	661	706	GT1-motif
MsG0480020797.01.T01	MsPIP5	217	262	TGACG-motif
MsG0480020797.01.T01	MsPIP5	1266	1311	TGACG-motif
MsG0480020797.01.T01	MsPIP5	1393	1438	TGACG-motif
MsG0480020797.01.T01	MsPIP5	1398	1443	TGACG-motif
MsG0480020797.01.T01	MsPIP5	797	842	Box 4
MsG0480020797.01.T01	MsPIP5	944	989	Box 4
MsG0480020797.01.T01	MsPIP5	1462	1507	Box 4
MsG0480020797.01.T01	MsPIP5	1867	1912	Box 4
MsG0480020797.01.T01	MsPIP5	922	967	circadian
MsG0480020797.01.T01	MsPIP5	1258	1303	GARE-motif
MsG0480020797.01.T01	MsPIP5	1759	1804	AuxRR-core
MsG0480020797.01.T01	MsPIP5	1145	1190	TCT-motif
MsG0480020797.01.T01	MsPIP5	1432	1477	GATA-motif
MsG0480020797.01.T01	MsPIP5	504	549	G-box
MsG0480020797.01.T01	MsPIP5	1394	1439	G-box
MsG0480020797.01.T01	MsPIP5	713	758	MBS
MsG0480020797.01.T01	MsPIP5	350	395	CAT-box
MsG0480020797.01.T01	MsPIP5	441	486	CAT-box
MsG0480020797.01.T01	MsPIP5	1395	1440	ABRE
MsG0480020797.01.T01	MsPIP5	217	262	CGTCA-motif
MsG0480020797.01.T01	MsPIP5	1266	1311	CGTCA-motif
MsG0480020797.01.T01	MsPIP5	1393	1438	CGTCA-motif
MsG0480020797.01.T01	MsPIP5	1398	1443	CGTCA-motif
MsG0480020913.01.T01	MsTIP10	716	761	GCN4_motif
MsG0480020913.01.T01	MsTIP10	1367	1412	GA-motif
MsG0480020913.01.T01	MsTIP10	1903	1948	CGTCA-motif
MsG0480020913.01.T01	MsTIP10	380	425	MBS
MsG0480020913.01.T01	MsTIP10	469	514	MBS
MsG0480020913.01.T01	MsTIP10	1927	1972	MBS
MsG0480020913.01.T01	MsTIP10	1941	1986	MBS
MsG0480020913.01.T01	MsTIP10	1855	1900	AuxRR-core
MsG0480020913.01.T01	MsTIP10	270	315	TCT-motif
MsG0480020913.01.T01	MsTIP10	1035	1080	GATA-motif
MsG0480020913.01.T01	MsTIP10	454	499	circadian
MsG0480020913.01.T01	MsTIP10	847	892	MRE
MsG0480020913.01.T01	MsTIP10	-14	31	GARE-motif
MsG0480020913.01.T01	MsTIP10	1903	1948	TGACG-motif
MsG0480020913.01.T01	MsTIP10	1549	1594	ACE
MsG0480020913.01.T01	MsTIP10	850	895	GT1-motif
MsG0480020913.01.T01	MsTIP10	1957	2002	O2-site
MsG0480020913.01.T01	MsTIP10	175	220	ARE
MsG0480020913.01.T01	MsTIP10	772	817	ARE
MsG0480021749.01.T01	MsTIP11	642	687	ABRE
MsG0480021749.01.T01	MsTIP11	1070	1115	ABRE
MsG0480021749.01.T01	MsTIP11	1738	1783	ABRE
MsG0480021749.01.T01	MsTIP11	761	806	I-box
MsG0480021749.01.T01	MsTIP11	763	808	I-box
MsG0480021749.01.T01	MsTIP11	659	704	CGTCA-motif
MsG0480021749.01.T01	MsTIP11	726	771	CGTCA-motif
MsG0480021749.01.T01	MsTIP11	1736	1781	G-box
MsG0480021749.01.T01	MsTIP11	1737	1782	G-box
MsG0480021749.01.T01	MsTIP11	641	686	G-Box
MsG0480021749.01.T01	MsTIP11	1069	1114	G-Box
MsG0480021749.01.T01	MsTIP11	763	808	GATA-motif
MsG0480021749.01.T01	MsTIP11	346	391	TCT-motif
MsG0480021749.01.T01	MsTIP11	1517	1562	CAT-box
MsG0480021749.01.T01	MsTIP11	1527	1572	CAT-box
MsG0480021749.01.T01	MsTIP11	1067	1112	Box II
MsG0480021749.01.T01	MsTIP11	1805	1850	Box 4
MsG0480021749.01.T01	MsTIP11	1866	1911	Box 4
MsG0480021749.01.T01	MsTIP11	659	704	TGACG-motif
MsG0480021749.01.T01	MsTIP11	726	771	TGACG-motif
MsG0480021749.01.T01	MsTIP11	1762	1807	HD-Zip 1
MsG0480021749.01.T01	MsTIP11	113	158	ARE
MsG0480021749.01.T01	MsTIP11	1321	1366	ARE
MsG0480021749.01.T01	MsTIP11	1769	1814	ARE
MsG0480021749.01.T01	MsTIP11	1052	1097	TCA-element
MsG0480022137.01.T01	MsNIP7	1429	1474	LAMP-element
MsG0480022137.01.T01	MsNIP7	1842	1887	AE-box
MsG0480022137.01.T01	MsNIP7	1898	1943	G-Box
MsG0480022137.01.T01	MsNIP7	40	85	GATA-motif
MsG0480022137.01.T01	MsNIP7	167	212	TCT-motif
MsG0480022137.01.T01	MsNIP7	475	520	CGTCA-motif
MsG0480022137.01.T01	MsNIP7	1898	1943	ABRE
MsG0480022137.01.T01	MsNIP7	199	244	ARE
MsG0480022137.01.T01	MsNIP7	266	311	ARE
MsG0480022137.01.T01	MsNIP7	1007	1052	ARE
MsG0480022137.01.T01	MsNIP7	1126	1171	ARE
MsG0480022137.01.T01	MsNIP7	1604	1649	ARE
MsG0480022137.01.T01	MsNIP7	1648	1693	ARE
MsG0480022137.01.T01	MsNIP7	1811	1856	ARE
MsG0480022137.01.T01	MsNIP7	1906	1951	ARE
MsG0480022137.01.T01	MsNIP7	424	469	P-box
MsG0480022137.01.T01	MsNIP7	873	918	P-box
MsG0480022137.01.T01	MsNIP7	381	426	MRE
MsG0480022137.01.T01	MsNIP7	48	93	Box 4
MsG0480022137.01.T01	MsNIP7	766	811	Box 4
MsG0480022137.01.T01	MsNIP7	1858	1903	Box 4
MsG0480022137.01.T01	MsNIP7	475	520	TGACG-motif
MsG0480022137.01.T01	MsNIP7	735	780	GT1-motif
MsG0480022137.01.T01	MsNIP7	741	786	GT1-motif
MsG0480022137.01.T01	MsNIP7	1672	1717	HD-Zip 1
MsG0480023653.01.T01	MsPIP6	369	414	G-Box
MsG0480023653.01.T01	MsPIP6	367	412	G-box
MsG0480023653.01.T01	MsPIP6	1889	1934	G-box
MsG0480023653.01.T01	MsPIP6	1975	2020	TCT-motif
MsG0480023653.01.T01	MsPIP6	42	87	AE-box
MsG0480023653.01.T01	MsPIP6	1571	1616	AT1-motif
MsG0480023653.01.T01	MsPIP6	370	415	ABRE
MsG0480023653.01.T01	MsPIP6	330	375	I-box
MsG0480023653.01.T01	MsPIP6	1142	1187	I-box
MsG0480023653.01.T01	MsPIP6	1470	1515	I-box
MsG0480023653.01.T01	MsPIP6	474	519	CGTCA-motif
MsG0480023653.01.T01	MsPIP6	328	373	TATC-box
MsG0480023653.01.T01	MsPIP6	1137	1182	A-box
MsG0480023653.01.T01	MsPIP6	947	992	TGA-element
MsG0480023653.01.T01	MsPIP6	236	281	TCA-element
MsG0480023653.01.T01	MsPIP6	645	690	TCA-element
MsG0480023653.01.T01	MsPIP6	957	1002	TCA-element
MsG0480023653.01.T01	MsPIP6	127	172	Box 4
MsG0480023653.01.T01	MsPIP6	461	506	Box 4
MsG0480023653.01.T01	MsPIP6	770	815	Box 4
MsG0480023653.01.T01	MsPIP6	1572	1617	Box 4
MsG0480023653.01.T01	MsPIP6	1666	1711	Box 4
MsG0480023653.01.T01	MsPIP6	474	519	TGACG-motif
MsG0480023653.01.T01	MsPIP6	1485	1530	GT1-motif
MsG0480023653.01.T01	MsPIP6	1132	1177	P-box
MsG0580024388.01.T01	MsPIP7	735	780	ARE
MsG0580024388.01.T01	MsPIP7	1000	1045	ARE
MsG0580024388.01.T01	MsPIP7	1207	1252	A-box
MsG0580024388.01.T01	MsPIP7	1258	1303	A-box
MsG0580024388.01.T01	MsPIP7	1346	1391	A-box
MsG0580024388.01.T01	MsPIP7	424	469	TGA-element
MsG0580024388.01.T01	MsPIP7	1312	1357	TGA-element
MsG0580024388.01.T01	MsPIP7	1668	1713	TGA-element
MsG0580024388.01.T01	MsPIP7	696	741	GT1-motif
MsG0580024388.01.T01	MsPIP7	781	826	GT1-motif
MsG0580024388.01.T01	MsPIP7	1720	1765	GT1-motif
MsG0580024388.01.T01	MsPIP7	135	180	Box 4
MsG0580024388.01.T01	MsPIP7	1702	1747	Box 4
MsG0580024388.01.T01	MsPIP7	1706	1751	Box 4
MsG0580024388.01.T01	MsPIP7	1729	1774	Box 4
MsG0580024388.01.T01	MsPIP7	76	121	TGACG-motif
MsG0580024388.01.T01	MsPIP7	383	428	G-box
MsG0580024388.01.T01	MsPIP7	385	430	G-box
MsG0580024388.01.T01	MsPIP7	385	430	G-Box
MsG0580024388.01.T01	MsPIP7	642	687	AE-box
MsG0580024388.01.T01	MsPIP7	178	223	MBS
MsG0580024388.01.T01	MsPIP7	554	599	MBS
MsG0580024388.01.T01	MsPIP7	1390	1435	MBS
MsG0580024388.01.T01	MsPIP7	385	430	ABRE
MsG0580024388.01.T01	MsPIP7	386	431	ABRE
MsG0580024388.01.T01	MsPIP7	76	121	CGTCA-motif
MsG0580024535.01.T01	MsTIP12	1179	1224	circadian
MsG0580024535.01.T01	MsTIP12	330	375	chs-CMA1a
MsG0580024535.01.T01	MsTIP12	1358	1403	GT1-motif
MsG0580024535.01.T01	MsTIP12	1645	1690	GT1-motif
MsG0580024535.01.T01	MsTIP12	628	673	HD-Zip 1
MsG0580024535.01.T01	MsTIP12	1639	1684	Box 4
MsG0580024535.01.T01	MsTIP12	1898	1943	Box 4
MsG0580024535.01.T01	MsTIP12	75	120	TGACG-motif
MsG0580024535.01.T01	MsTIP12	742	787	TGACG-motif
MsG0580024535.01.T01	MsTIP12	800	845	TGACG-motif
MsG0580024535.01.T01	MsTIP12	17	62	TCCC-motif
MsG0580024535.01.T01	MsTIP12	225	270	ARE
MsG0580024535.01.T01	MsTIP12	274	319	ARE
MsG0580024535.01.T01	MsTIP12	862	907	ARE
MsG0580024535.01.T01	MsTIP12	1023	1068	ARE
MsG0580024535.01.T01	MsTIP12	1126	1171	ARE
MsG0580024535.01.T01	MsTIP12	205	250	LTR
MsG0580024535.01.T01	MsTIP12	428	473	A-box
MsG0580024535.01.T01	MsTIP12	1783	1828	A-box
MsG0580024535.01.T01	MsTIP12	343	388	TC-rich repeats
MsG0580024535.01.T01	MsTIP12	1758	1803	TC-rich repeats
MsG0580024535.01.T01	MsTIP12	75	120	CGTCA-motif
MsG0580024535.01.T01	MsTIP12	742	787	CGTCA-motif
MsG0580024535.01.T01	MsTIP12	800	845	CGTCA-motif
MsG0580024535.01.T01	MsTIP12	601	646	ABRE
MsG0580024535.01.T01	MsTIP12	1000	1045	AE-box
MsG0580024535.01.T01	MsTIP12	1621	1666	AE-box
MsG0580024535.01.T01	MsTIP12	1568	1613	GATA-motif
MsG0580024535.01.T01	MsTIP12	600	645	G-Box
MsG0580024652.01.T01	MsNIP8	499	544	Box 4
MsG0580024652.01.T01	MsNIP8	509	554	Box 4
MsG0580024652.01.T01	MsNIP8	1746	1791	TGACG-motif
MsG0580024652.01.T01	MsNIP8	655	700	ATCT-motif
MsG0580024652.01.T01	MsNIP8	766	811	ATCT-motif
MsG0580024652.01.T01	MsNIP8	90	135	ACE
MsG0580024652.01.T01	MsNIP8	214	259	GT1-motif
MsG0580024652.01.T01	MsNIP8	517	562	GT1-motif
MsG0580024652.01.T01	MsNIP8	1848	1893	ARE
MsG0580024652.01.T01	MsNIP8	1433	1478	TGA-element
MsG0580024652.01.T01	MsNIP8	1062	1107	GC-motif
MsG0580024652.01.T01	MsNIP8	450	495	ABRE
MsG0580024652.01.T01	MsNIP8	631	676	ABRE
MsG0580024652.01.T01	MsNIP8	742	787	ABRE
MsG0580024652.01.T01	MsNIP8	1744	1789	ABRE
MsG0580024652.01.T01	MsNIP8	1773	1818	ABRE
MsG0580024652.01.T01	MsNIP8	1746	1791	CGTCA-motif
MsG0580024652.01.T01	MsNIP8	449	494	G-Box
MsG0580024652.01.T01	MsNIP8	631	676	G-Box
MsG0580024652.01.T01	MsNIP8	742	787	G-Box
MsG0580024652.01.T01	MsNIP8	1744	1789	G-box
MsG0580024652.01.T01	MsNIP8	1773	1818	G-box
MsG0580024652.01.T01	MsNIP8	1954	1999	GATA-motif
MsG0580024652.01.T01	MsNIP8	690	735	TCT-motif
MsG0580024652.01.T01	MsNIP8	801	846	TCT-motif
MsG0580024652.01.T01	MsNIP8	1567	1612	Gap-box
MsG0580024653.01.T01	MsNIP9	495	540	AT1-motif
MsG0580024653.01.T01	MsNIP9	196	241	ABRE
MsG0580024653.01.T01	MsNIP9	198	243	ABRE
MsG0580024653.01.T01	MsNIP9	522	567	ABRE
MsG0580024653.01.T01	MsNIP9	717	762	ABRE
MsG0580024653.01.T01	MsNIP9	719	764	CGTCA-motif
MsG0580024653.01.T01	MsNIP9	708	753	GA-motif
MsG0580024653.01.T01	MsNIP9	1263	1308	GA-motif
MsG0580024653.01.T01	MsNIP9	1098	1143	GATA-motif
MsG0580024653.01.T01	MsNIP9	1961	2006	GATA-motif
MsG0580024653.01.T01	MsNIP9	198	243	G-box
MsG0580024653.01.T01	MsNIP9	519	564	G-box
MsG0580024653.01.T01	MsNIP9	522	567	G-box
MsG0580024653.01.T01	MsNIP9	717	762	G-box
MsG0580024653.01.T01	MsNIP9	1725	1770	CAT-box
MsG0580024653.01.T01	MsNIP9	1251	1296	GT1-motif
MsG0580024653.01.T01	MsNIP9	388	433	Box 4
MsG0580024653.01.T01	MsNIP9	1367	1412	Box 4
MsG0580024653.01.T01	MsNIP9	1379	1424	Box 4
MsG0580024653.01.T01	MsNIP9	1539	1584	Box 4
MsG0580024653.01.T01	MsNIP9	719	764	TGACG-motif
MsG0580024653.01.T01	MsNIP9	196	241	ACE
MsG0580024653.01.T01	MsNIP9	748	793	ATCT-motif
MsG0580024653.01.T01	MsNIP9	1305	1350	ATCT-motif
MsG0580024653.01.T01	MsNIP9	1765	1810	ATCT-motif
MsG0580024653.01.T01	MsNIP9	1248	1293	MRE
MsG0580024653.01.T01	MsNIP9	716	761	O2-site
MsG0580024653.01.T01	MsNIP9	863	908	TATC-box
MsG0580027125.01.T01	MsTIP13	1336	1381	ACE
MsG0580027125.01.T01	MsTIP13	913	958	Box 4
MsG0580027125.01.T01	MsTIP13	917	962	Box 4
MsG0580027125.01.T01	MsTIP13	1348	1393	Box 4
MsG0580027125.01.T01	MsTIP13	1113	1158	P-box
MsG0580027125.01.T01	MsTIP13	437	482	ARE
MsG0580027125.01.T01	MsTIP13	1248	1293	ARE
MsG0580027125.01.T01	MsTIP13	1401	1446	LTR
MsG0580027125.01.T01	MsTIP13	1628	1673	LTR
MsG0580027125.01.T01	MsTIP13	1904	1949	TCA-element
MsG0580027125.01.T01	MsTIP13	1336	1381	ABRE
MsG0580027125.01.T01	MsTIP13	1338	1383	ABRE
MsG0580027125.01.T01	MsTIP13	1407	1452	ABRE
MsG0580027125.01.T01	MsTIP13	1634	1679	ABRE
MsG0580027125.01.T01	MsTIP13	1765	1810	ABRE
MsG0580027125.01.T01	MsTIP13	1793	1838	ABRE
MsG0580027125.01.T01	MsTIP13	539	584	AT1-motif
MsG0580027125.01.T01	MsTIP13	142	187	I-box
MsG0580027125.01.T01	MsTIP13	766	811	I-box
MsG0580027125.01.T01	MsTIP13	765	810	GA-motif
MsG0580027125.01.T01	MsTIP13	1965	2010	TC-rich repeats
MsG0580027125.01.T01	MsTIP13	1321	1366	G-box
MsG0580027125.01.T01	MsTIP13	1338	1383	G-box
MsG0580027125.01.T01	MsTIP13	1407	1452	G-box
MsG0580027125.01.T01	MsTIP13	1634	1679	G-box
MsG0580027125.01.T01	MsTIP13	1764	1809	G-box
MsG0580027125.01.T01	MsTIP13	835	880	ATC-motif
MsG0580027125.01.T01	MsTIP13	589	634	TCT-motif
MsG0580027125.01.T01	MsTIP13	595	640	TCT-motif
MsG0580027125.01.T01	MsTIP13	1040	1085	LAMP-element
MsG0580027125.01.T01	MsTIP13	107	152	Gap-box
MsG0580027846.01.T01	MsNIP10	1139	1184	TC-rich repeats
MsG0580027846.01.T01	MsNIP10	1601	1646	ABRE
MsG0580027846.01.T01	MsNIP10	62	107	CAT-box
MsG0580027846.01.T01	MsNIP10	1092	1137	AE-box
MsG0580027846.01.T01	MsNIP10	1601	1646	G-box
MsG0580027846.01.T01	MsNIP10	1097	1142	TCT-motif
MsG0580027846.01.T01	MsNIP10	1194	1239	AuxRR-core
MsG0580027846.01.T01	MsNIP10	1503	1548	MSA-like
MsG0580027846.01.T01	MsNIP10	108	153	GT1-motif
MsG0580027846.01.T01	MsNIP10	1482	1527	GT1-motif
MsG0580027846.01.T01	MsNIP10	1483	1528	GT1-motif
MsG0580027846.01.T01	MsNIP10	1121	1166	AT-rich sequence
MsG0580027846.01.T01	MsNIP10	1133	1178	LTR
MsG0580027846.01.T01	MsNIP10	796	841	ARE
MsG0580028354.01.T01	MsNIP11	1179	1224	TC-rich repeats
MsG0580028354.01.T01	MsNIP11	1645	1690	ABRE
MsG0580028354.01.T01	MsNIP11	1125	1170	AE-box
MsG0580028354.01.T01	MsNIP11	1234	1279	AuxRR-core
MsG0580028354.01.T01	MsNIP11	1130	1175	TCT-motif
MsG0580028354.01.T01	MsNIP11	1645	1690	G-box
MsG0580028354.01.T01	MsNIP11	211	256	circadian
MsG0580028354.01.T01	MsNIP11	383	428	chs-CMA1a
MsG0580028354.01.T01	MsNIP11	1901	1946	GARE-motif
MsG0580028354.01.T01	MsNIP11	1547	1592	MSA-like
MsG0580028354.01.T01	MsNIP11	1523	1568	GT1-motif
MsG0580028354.01.T01	MsNIP11	1524	1569	GT1-motif
MsG0580028354.01.T01	MsNIP11	247	292	Box 4
MsG0580028354.01.T01	MsNIP11	1073	1118	Box 4
MsG0580028354.01.T01	MsNIP11	1173	1218	LTR
MsG0580028354.01.T01	MsNIP11	674	719	ARE
MsG0580028354.01.T01	MsNIP11	78	123	AAAC-motif
MsG0580028354.01.T01	MsNIP11	1161	1206	AT-rich sequence
MsG0580028987.01.T01	MsNIP12	1665	1710	ABRE
MsG0580028987.01.T01	MsNIP12	1759	1804	ABRE
MsG0580028987.01.T01	MsNIP12	1096	1141	CGTCA-motif
MsG0580028987.01.T01	MsNIP12	1757	1802	CGTCA-motif
MsG0580028987.01.T01	MsNIP12	726	771	TCT-motif
MsG0580028987.01.T01	MsNIP12	1800	1845	ATC-motif
MsG0580028987.01.T01	MsNIP12	1665	1710	G-box
MsG0580028987.01.T01	MsNIP12	1758	1803	G-box
MsG0580028987.01.T01	MsNIP12	362	407	AE-box
MsG0580028987.01.T01	MsNIP12	407	452	AE-box
MsG0580028987.01.T01	MsNIP12	574	619	MBS
MsG0580028987.01.T01	MsNIP12	585	630	MBS
MsG0580028987.01.T01	MsNIP12	1344	1389	GT1-motif
MsG0580028987.01.T01	MsNIP12	1096	1141	TGACG-motif
MsG0580028987.01.T01	MsNIP12	1757	1802	TGACG-motif
MsG0580028987.01.T01	MsNIP12	1676	1721	Box 4
MsG0580028987.01.T01	MsNIP12	1717	1762	Box 4
MsG0580028987.01.T01	MsNIP12	969	1014	ACE
MsG0580028987.01.T01	MsNIP12	1785	1830	ATCT-motif
MsG0580028987.01.T01	MsNIP12	1766	1811	circadian
MsG0580028987.01.T01	MsNIP12	10	55	ARE
MsG0580028987.01.T01	MsNIP12	1732	1777	ARE
MsG0580028987.01.T01	MsNIP12	304	349	O2-site
MsG0580028987.01.T01	MsNIP12	1777	1822	O2-site
MsG0580028987.01.T01	MsNIP12	692	737	chs-CMA2a
MsG0580028987.01.T01	MsNIP12	1960	2005	chs-CMA2a
MsG0580028987.01.T01	MsNIP12	513	558	TGA-element
MsG0580029158.01.T01	MsPIP8	162	207	chs-CMA1a
MsG0580029158.01.T01	MsPIP8	454	499	chs-CMA1a
MsG0580029158.01.T01	MsPIP8	1189	1234	circadian
MsG0580029158.01.T01	MsPIP8	1464	1509	MRE
MsG0580029158.01.T01	MsPIP8	1174	1219	Box 4
MsG0580029158.01.T01	MsPIP8	1252	1297	Box 4
MsG0580029158.01.T01	MsPIP8	1282	1327	Box 4
MsG0580029158.01.T01	MsPIP8	99	144	GT1-motif
MsG0580029158.01.T01	MsPIP8	927	972	GT1-motif
MsG0580029158.01.T01	MsPIP8	962	1007	TCCC-motif
MsG0580029158.01.T01	MsPIP8	664	709	LTR
MsG0580029158.01.T01	MsPIP8	649	694	ARE
MsG0580029158.01.T01	MsPIP8	1799	1844	ARE
MsG0580029158.01.T01	MsPIP8	1885	1930	ARE
MsG0580029158.01.T01	MsPIP8	63	108	GCN4_motif
MsG0580029158.01.T01	MsPIP8	1137	1182	GCN4_motif
MsG0580029158.01.T01	MsPIP8	1423	1468	GCN4_motif
MsG0580029158.01.T01	MsPIP8	299	344	ABRE
MsG0580029158.01.T01	MsPIP8	784	829	ABRE
MsG0580029158.01.T01	MsPIP8	785	830	ABRE
MsG0580029158.01.T01	MsPIP8	856	901	ABRE
MsG0580029158.01.T01	MsPIP8	857	902	ABRE
MsG0580029158.01.T01	MsPIP8	1571	1616	ABRE
MsG0580029158.01.T01	MsPIP8	1809	1854	MBS
MsG0580029158.01.T01	MsPIP8	807	852	CAT-box
MsG0580029158.01.T01	MsPIP8	1111	1156	LAMP-element
MsG0580029158.01.T01	MsPIP8	826	871	Sp1
MsG0580029158.01.T01	MsPIP8	784	829	G-Box
MsG0580029158.01.T01	MsPIP8	856	901	G-Box
MsG0580029158.01.T01	MsPIP8	1570	1615	G-Box
MsG0580029158.01.T01	MsPIP8	299	344	G-box
MsG0580029158.01.T01	MsPIP8	783	828	G-box
MsG0580029158.01.T01	MsPIP8	784	829	G-box
MsG0580029158.01.T01	MsPIP8	856	901	G-box
MsG0580029158.01.T01	MsPIP8	1568	1613	G-box
MsG0580029158.01.T01	MsPIP8	1817	1862	GATA-motif
MsG0580029158.01.T01	MsPIP8	1762	1807	TCT-motif
MsG0680031712.01.T01	MsSIP1	151	196	TCT-motif
MsG0680031712.01.T01	MsSIP1	992	1037	TCT-motif
MsG0680031712.01.T01	MsSIP1	98	143	MBS
MsG0680031712.01.T01	MsSIP1	182	227	MBS
MsG0680031712.01.T01	MsSIP1	1328	1373	AE-box
MsG0680031712.01.T01	MsSIP1	1915	1960	AE-box
MsG0680031712.01.T01	MsSIP1	988	1033	ABRE
MsG0680031712.01.T01	MsSIP1	1554	1599	ABRE
MsG0680031712.01.T01	MsSIP1	1106	1151	AT-rich sequence
MsG0680031712.01.T01	MsSIP1	47	92	ARE
MsG0680031712.01.T01	MsSIP1	113	158	ARE
MsG0680031712.01.T01	MsSIP1	1237	1282	ARE
MsG0680031712.01.T01	MsSIP1	1417	1462	TCA-element
MsG0680031712.01.T01	MsSIP1	508	553	TCCC-motif
MsG0680031712.01.T01	MsSIP1	1614	1659	TCCC-motif
MsG0680031712.01.T01	MsSIP1	384	429	ATCT-motif
MsG0680031712.01.T01	MsSIP1	699	744	Box 4
MsG0680031712.01.T01	MsSIP1	800	845	Box 4
MsG0680031712.01.T01	MsSIP1	394	439	GT1-motif
MsG0680031712.01.T01	MsSIP1	1709	1754	MRE
MsG0680031712.01.T01	MsSIP1	622	667	chs-CMA1a
MsG0680034456.01.T01	MsTIP14	1430	1475	G-box
MsG0680034456.01.T01	MsTIP14	1516	1561	G-box
MsG0680034456.01.T01	MsTIP14	1764	1809	G-box
MsG0680034456.01.T01	MsTIP14	547	592	ATC-motif
MsG0680034456.01.T01	MsTIP14	941	986	ATC-motif
MsG0680034456.01.T01	MsTIP14	695	740	TCT-motif
MsG0680034456.01.T01	MsTIP14	701	746	TCT-motif
MsG0680034456.01.T01	MsTIP14	1149	1194	LAMP-element
MsG0680034456.01.T01	MsTIP14	1516	1561	ABRE
MsG0680034456.01.T01	MsTIP14	1765	1810	ABRE
MsG0680034456.01.T01	MsTIP14	1793	1838	ABRE
MsG0680034456.01.T01	MsTIP14	645	690	AT1-motif
MsG0680034456.01.T01	MsTIP14	872	917	I-box
MsG0680034456.01.T01	MsTIP14	871	916	GA-motif
MsG0680034456.01.T01	MsTIP14	1226	1271	GA-motif
MsG0680034456.01.T01	MsTIP14	305	350	TC-rich repeats
MsG0680034456.01.T01	MsTIP14	1965	2010	TC-rich repeats
MsG0680034456.01.T01	MsTIP14	34	79	AT-rich sequence
MsG0680034456.01.T01	MsTIP14	1357	1402	ARE
MsG0680034456.01.T01	MsTIP14	1510	1555	LTR
MsG0680034456.01.T01	MsTIP14	1904	1949	TCA-element
MsG0680034456.01.T01	MsTIP14	1023	1068	Box 4
MsG0680034456.01.T01	MsTIP14	1457	1502	Box 4
MsG0680034456.01.T01	MsTIP14	205	250	chs-CMA1a
MsG0780036257.01.T01	MsNIP13	434	479	GT1-motif
MsG0780036257.01.T01	MsNIP13	435	480	GT1-motif
MsG0780036257.01.T01	MsNIP13	1608	1653	GT1-motif
MsG0780036257.01.T01	MsNIP13	1284	1329	Box 4
MsG0780036257.01.T01	MsNIP13	1569	1614	Box 4
MsG0780036257.01.T01	MsNIP13	1774	1819	TGACG-motif
MsG0780036257.01.T01	MsNIP13	1781	1826	MRE
MsG0780036257.01.T01	MsNIP13	1120	1165	circadian
MsG0780036257.01.T01	MsNIP13	279	324	P-box
MsG0780036257.01.T01	MsNIP13	427	472	LTR
MsG0780036257.01.T01	MsNIP13	524	569	ARE
MsG0780036257.01.T01	MsNIP13	1069	1114	ARE
MsG0780036257.01.T01	MsNIP13	1590	1635	ARE
MsG0780036257.01.T01	MsNIP13	21	66	O2-site
MsG0780036257.01.T01	MsNIP13	1404	1449	TATC-box
MsG0780036257.01.T01	MsNIP13	1974	2019	ABRE
MsG0780036257.01.T01	MsNIP13	1774	1819	CGTCA-motif
MsG0780036257.01.T01	MsNIP13	716	761	TCT-motif
MsG0780036257.01.T01	MsNIP13	1811	1856	TCT-motif
MsG0780036257.01.T01	MsNIP13	1973	2018	G-box
MsG0780036261.01.T01	MsNIP14	320	365	CAT-box
MsG0780036261.01.T01	MsNIP14	1389	1434	G-Box
MsG0780036261.01.T01	MsNIP14	1389	1434	G-box
MsG0780036261.01.T01	MsNIP14	1089	1134	GATA-motif
MsG0780036261.01.T01	MsNIP14	1423	1468	GCN4_motif
MsG0780036261.01.T01	MsNIP14	1822	1867	TC-rich repeats
MsG0780036261.01.T01	MsNIP14	1908	1953	TC-rich repeats
MsG0780036261.01.T01	MsNIP14	1389	1434	ABRE
MsG0780036261.01.T01	MsNIP14	1390	1435	ABRE
MsG0780036261.01.T01	MsNIP14	308	353	ARE
MsG0780036261.01.T01	MsNIP14	1963	2008	P-box
MsG0780036261.01.T01	MsNIP14	949	994	Box 4
MsG0780036261.01.T01	MsNIP14	1697	1742	Box 4
MsG0780036261.01.T01	MsNIP14	1320	1365	GT1-motif
MsG0780036261.01.T01	MsNIP14	1896	1941	GT1-motif
MsG0780036905.01.T01	MsTIP15	542	587	TCCC-motif
MsG0780036905.01.T01	MsTIP15	54	99	A-box
MsG0780036905.01.T01	MsTIP15	404	449	ARE
MsG0780036905.01.T01	MsTIP15	1186	1231	ARE
MsG0780036905.01.T01	MsTIP15	1243	1288	ARE
MsG0780036905.01.T01	MsTIP15	1262	1307	ARE
MsG0780036905.01.T01	MsTIP15	1749	1794	RY-element
MsG0780036905.01.T01	MsTIP15	1119	1164	GT1-motif
MsG0780036905.01.T01	MsTIP15	817	862	Box 4
MsG0780036905.01.T01	MsTIP15	1391	1436	Box 4
MsG0780036905.01.T01	MsTIP15	1544	1589	Box 4
MsG0780036905.01.T01	MsTIP15	1965	2010	Box 4
MsG0780036905.01.T01	MsTIP15	147	192	TGACG-motif
MsG0780036905.01.T01	MsTIP15	248	293	TGACG-motif
MsG0780036905.01.T01	MsTIP15	469	514	AE-box
MsG0780036905.01.T01	MsTIP15	1880	1925	AE-box
MsG0780036905.01.T01	MsTIP15	392	437	Gap-box
MsG0780036905.01.T01	MsTIP15	462	507	Gap-box
MsG0780036905.01.T01	MsTIP15	756	801	MBS
MsG0780036905.01.T01	MsTIP15	1190	1235	MBS
MsG0780036905.01.T01	MsTIP15	1064	1109	GATA-motif
MsG0780036905.01.T01	MsTIP15	1914	1959	GATA-motif
MsG0780036905.01.T01	MsTIP15	1158	1203	TCT-motif
MsG0780036905.01.T01	MsTIP15	1360	1405	TCT-motif
MsG0780036905.01.T01	MsTIP15	1657	1702	TCT-motif
MsG0780036905.01.T01	MsTIP15	728	773	G-box
MsG0780036905.01.T01	MsTIP15	147	192	CGTCA-motif
MsG0780036905.01.T01	MsTIP15	248	293	CGTCA-motif
MsG0780036905.01.T01	MsTIP15	1344	1389	TC-rich repeats
MsG0780036905.01.T01	MsTIP15	728	773	ABRE
MsG0780040928.01.T01	MsPIP9	166	211	ACE
MsG0780040928.01.T01	MsPIP9	171	216	ATCT-motif
MsG0780040928.01.T01	MsPIP9	1219	1264	Box 4
MsG0780040928.01.T01	MsPIP9	1414	1459	Box 4
MsG0780040928.01.T01	MsPIP9	1575	1620	Box 4
MsG0780040928.01.T01	MsPIP9	63	108	TGACG-motif
MsG0780040928.01.T01	MsPIP9	289	334	TGACG-motif
MsG0780040928.01.T01	MsPIP9	141	186	GT1-motif
MsG0780040928.01.T01	MsPIP9	610	655	GT1-motif
MsG0780040928.01.T01	MsPIP9	596	641	HD-Zip 1
MsG0780040928.01.T01	MsPIP9	576	621	P-box
MsG0780040928.01.T01	MsPIP9	1782	1827	circadian
MsG0780040928.01.T01	MsPIP9	395	440	MRE
MsG0780040928.01.T01	MsPIP9	841	886	TATC-box
MsG0780040928.01.T01	MsPIP9	1244	1289	ARE
MsG0780040928.01.T01	MsPIP9	1282	1327	TGA-element
MsG0780040928.01.T01	MsPIP9	626	671	ABRE
MsG0780040928.01.T01	MsPIP9	997	1042	ABRE
MsG0780040928.01.T01	MsPIP9	998	1043	ABRE
MsG0780040928.01.T01	MsPIP9	63	108	CGTCA-motif
MsG0780040928.01.T01	MsPIP9	289	334	CGTCA-motif
MsG0780040928.01.T01	MsPIP9	54	99	G-box
MsG0780040928.01.T01	MsPIP9	66	111	G-box
MsG0780040928.01.T01	MsPIP9	997	1042	G-box
MsG0780040928.01.T01	MsPIP9	997	1042	G-Box
MsG0780040928.01.T01	MsPIP9	1139	1184	TCT-motif
MsG0780040928.01.T01	MsPIP9	1657	1702	TCT-motif
MsG0780040928.01.T01	MsPIP9	1930	1975	GATA-motif
MsG0780040928.01.T01	MsPIP9	684	729	MBSI
MsG0780040928.01.T01	MsPIP9	891	936	AE-box
MsG0780041015.01.T01	MsTIP16	391	436	ABRE
MsG0780041015.01.T01	MsTIP16	1197	1242	ABRE
MsG0780041015.01.T01	MsTIP16	1218	1263	ABRE
MsG0780041015.01.T01	MsTIP16	1220	1265	ABRE
MsG0780041015.01.T01	MsTIP16	1221	1266	ABRE
MsG0780041015.01.T01	MsTIP16	129	174	TC-rich repeats
MsG0780041015.01.T01	MsTIP16	150	195	CGTCA-motif
MsG0780041015.01.T01	MsTIP16	1195	1240	CGTCA-motif
MsG0780041015.01.T01	MsTIP16	390	435	G-box
MsG0780041015.01.T01	MsTIP16	1196	1241	G-box
MsG0780041015.01.T01	MsTIP16	1215	1260	G-box
MsG0780041015.01.T01	MsTIP16	1217	1262	G-box
MsG0780041015.01.T01	MsTIP16	1219	1264	G-box
MsG0780041015.01.T01	MsTIP16	1220	1265	G-box
MsG0780041015.01.T01	MsTIP16	1220	1265	G-Box
MsG0780041015.01.T01	MsTIP16	1889	1934	TCT-motif
MsG0780041015.01.T01	MsTIP16	1744	1789	AE-box
MsG0780041015.01.T01	MsTIP16	801	846	ATCT-motif
MsG0780041015.01.T01	MsTIP16	875	920	ATCT-motif
MsG0780041015.01.T01	MsTIP16	501	546	Box 4
MsG0780041015.01.T01	MsTIP16	798	843	Box 4
MsG0780041015.01.T01	MsTIP16	872	917	Box 4
MsG0780041015.01.T01	MsTIP16	904	949	Box 4
MsG0780041015.01.T01	MsTIP16	1587	1632	Box 4
MsG0780041015.01.T01	MsTIP16	150	195	TGACG-motif
MsG0780041015.01.T01	MsTIP16	1195	1240	TGACG-motif
MsG0780041015.01.T01	MsTIP16	266	311	GT1-motif
MsG0780041015.01.T01	MsTIP16	1863	1908	P-box
MsG0780041015.01.T01	MsTIP16	1711	1756	RY-element
MsG0780041015.01.T01	MsTIP16	114	159	O2-site
MsG0780041015.01.T01	MsTIP16	1193	1238	O2-site
MsG0780041015.01.T01	MsTIP16	282	327	ARE
MsG0780041015.01.T01	MsTIP16	1761	1806	ARE
MsG0780041015.01.T01	MsTIP16	1913	1958	ARE
MsG0780041015.01.T01	MsTIP16	654	699	LTR
MsG0780041015.01.T01	MsTIP16	1562	1607	TGA-element
MsG0780041015.01.T01	MsTIP16	1873	1918	TGA-element
MsG0780041015.01.T01	MsTIP16	699	744	TCA-element
MsG0880042325.01.T01	MsTIP17	133	178	TGACG-motif
MsG0880042325.01.T01	MsTIP17	-7	38	Box 4
MsG0880042325.01.T01	MsTIP17	724	769	Box 4
MsG0880042325.01.T01	MsTIP17	968	1013	Box 4
MsG0880042325.01.T01	MsTIP17	1422	1467	Box 4
MsG0880042325.01.T01	MsTIP17	1840	1885	ACE
MsG0880042325.01.T01	MsTIP17	982	1027	GT1-motif
MsG0880042325.01.T01	MsTIP17	983	1028	GT1-motif
MsG0880042325.01.T01	MsTIP17	590	635	P-box
MsG0880042325.01.T01	MsTIP17	1900	1945	P-box
MsG0880042325.01.T01	MsTIP17	729	774	3-AF1 binding site
MsG0880042325.01.T01	MsTIP17	465	510	MRE
MsG0880042325.01.T01	MsTIP17	1334	1379	GARE-motif
MsG0880042325.01.T01	MsTIP17	487	532	TATC-box
MsG0880042325.01.T01	MsTIP17	950	995	LTR
MsG0880042325.01.T01	MsTIP17	454	499	DRE

## Sheet: Ms-stress&hormones responsive
MsG0180000870.01.T01	MsTIP1	2000	1257	1277	MBS	1389	1409	TC-rich repeats	1651	1671	CGTCA-motif	1755	1775	GC-motif	564	584	TCA-element	477	497	ARE	1342	1362	ARE	1412	1432	ARE	1458	1478	ARE	1514	1534	ARE	1014	1034	LTR	789	809	GARE-motif	242	262	ERE	1869	1889	ERE	1651	1671	TGACG-motif
MsG0180000871.01.T01	MsTIP2	2000	1631	1651	CGTCA-motif	1444	1464	ABRE	1735	1755	ABRE	853	873	MBS	1046	1066	MBS	1185	1205	MBS	626	646	AuxRR-core	1435	1455	AuxRR-core	1631	1651	TGACG-motif	997	1017	ERE	478	498	TGA-element	244	264	ARE	923	943	ARE	1550	1570	ARE	1860	1880	ARE
MsG0180002324.01.T01	MsTIP3	2000	410	430	ABRE	467	487	ABRE	1767	1787	ABRE	1883	1903	ABRE	436	456	CGTCA-motif	823	843	CGTCA-motif	1266	1286	CGTCA-motif	1402	1422	CGTCA-motif	1634	1654	MBS	1924	1944	MBS	436	456	TGACG-motif	823	843	TGACG-motif	1266	1286	TGACG-motif	1402	1422	TGACG-motif	217	237	ARE	240	260
MsG0180002325.01.T01	MsTIP4	2000	51	71	ABRE	52	72	ABRE	318	338	ABRE	1862	1882	ABRE	645	665	W box	1912	1932	ERE	495	515	GARE-motif	1124	1144	WUN-motif	26	46	ARE	291	311	ARE	513	533	ARE	1256	1276	ARE	1563	1583	ARE	1748	1768	TGA-element	1465	1485	GC-motif
MsG0180004225.01.T01	MsTIP5	2000	813	833	MBS	932	952	MBS	38	58	CGTCA-motif	65	85	CGTCA-motif	317	337	W box	36	56	ABRE	1684	1704	ABRE	1680	1700	TGA-element	667	687	ARE	849	869	ARE	1709	1729	ARE	38	58	TGACG-motif	65	85	TGACG-motif
MsG0180004352.01.T01	MsTIP6	2000	1713	1733	ARE	1684	1704	TGA-element	639	659	TCA-element	98	118	TGACG-motif	1193	1213	WUN-motif	236	256	MBS	753	773	MBS	816	836	MBS	591	611	ABRE	1688	1708	ABRE	269	289	W box	98	118	CGTCA-motif
MsG0180005209.01.T01	MsPIP1	2000	1675	1695	W box	168	188	ABRE	660	680	ABRE	1944	1964	TC-rich repeats	709	729	ERE	884	904	WUN-motif	1532	1552	WUN-motif	1129	1149	GARE-motif	1971	1991	P-box	897	917	ARE	1664	1684	ARE	1771	1791	ARE	1514	1534	TATC-box	1741	1761	TATC-box	1003	1023	TCA-element
MsG0180005353.01.T01	MsNIP1	2000	183	203	TCA-element	1943	1963	TCA-element	452	472	ARE	519	539	ARE	1817	1837	ARE	1204	1224	ERE	844	864	TC-rich repeats	1586	1606	ABRE
MsG0180006158.01.T01	MsTIP7	2000	875	895	MBS	1605	1625	W box	590	610	TATC-box	987	1007	ERE	1627	1647	WUN-motif
MsG0280006945.01.T01	MsNIP2	2000	925	945	ARE	1373	1393	ARE	1859	1879	ARE	227	247	TGACG-motif	341	361	TGACG-motif	455	475	TGACG-motif	1759	1779	TGACG-motif	1579	1599	ERE	1489	1509	WUN-motif	1019	1039	P-box	1800	1820	P-box	1673	1693	W box	668	688	ABRE	1206	1226	ABRE	1757	1777	ABRE	1788	1808
MsG0280011277.01.T01	MsTIP8	2000	25	45	MBSI	842	862	ABRE	821	841	TC-rich repeats	1265	1285	ARE	1296	1316	ARE	28	48	LTR	755	775	ERE	1236	1256	WUN-motif
MsG0280011459.01.T01	MsNIP3	2000	179	199	ERE	529	549	ERE	39	59	TGACG-motif	138	158	TGACG-motif	1617	1637	P-box	1290	1310	ARE	1584	1604	ARE	1608	1628	ARE	516	536	ABRE	1112	1132	ABRE	1412	1432	ABRE	1414	1434	ABRE	1415	1435	ABRE	1732	1752	ABRE	39	59	CGTCA-motif	138	158
MsG0280011463.01.T01	MsNIP4	2000	1459	1479	P-box	662	682	WUN-motif	1032	1052	WUN-motif	423	443	ARE	881	901	ARE	1905	1925	ARE	233	253	W box	293	313	W box
MsG0380011693.01.T01	MsNIP5	2000	633	653	MBS	162	182	ABRE	163	183	ABRE	659	679	ABRE	1410	1430	TCA-element	7	27	ARE	381	401	ARE	466	486	ARE	214	234	WUN-motif	440	460	ERE	665	685	ERE
MsG0380015447.01.T01	MsPIP2	2000	772	792	MBS	1823	1843	AuxRR-core	347	367	CGTCA-motif	909	929	CGTCA-motif	912	932	CGTCA-motif	1076	1096	CGTCA-motif	1467	1487	CGTCA-motif	1078	1098	ABRE	1433	1453	ABRE	1734	1754	TGA-element	977	997	LTR	1445	1465	LTR	688	708	ARE	1714	1734	ARE	347	367	TGACG-motif	909	929
MsG0380018055.01.T01	MsPIP3	2000	802	822	MBS	1763	1783	MBS	486	506	TC-rich repeats	14	34	CGTCA-motif	1860	1880	CGTCA-motif	220	240	W box	494	514	ABRE	539	559	ABRE	1494	1514	TGA-element	1407	1427	ARE	1006	1026	LTR	1126	1146	WUN-motif	1157	1177	WUN-motif	1248	1268	ERE	1250	1270	ERE	1504	1524
MsG0480018161.01.T01	MsNIP6	2000	1392	1412	ARE	1695	1715	ARE	779	799	TCA-element	627	647	TGA-element	142	162	ERE	346	366	ERE	348	368	ERE	1218	1238	WUN-motif	1338	1358	MBSI	892	912	MBS	1458	1478	ABRE	775	795	W box	790	810	W box	1358	1378	W box	316	336	TC-rich repeats
MsG0480018608.01.T01	MsPIP4	2000	1242	1262	TGACG-motif	637	657	ERE	813	833	TCA-element	529	549	TGA-element	483	503	ARE	498	518	ARE	1089	1109	ARE	1457	1477	ARE	1242	1262	CGTCA-motif	522	542	TC-rich repeats	4	24	MBS
MsG0480019955.01.T01	MsTIP9	2000	1899	1919	MBS	1374	1394	W box	752	772	ABRE	854	874	ABRE	1356	1376	TC-rich repeats	1893	1913	TC-rich repeats	344	364	CGTCA-motif	764	784	ARE	1354	1374	ARE	1548	1568	TCA-element	344	364	TGACG-motif	758	778	WUN-motif
MsG0480020797.01.T01	MsPIP5	2000	149	169	ARE	1496	1516	ARE	1566	1586	ARE	1924	1944	ARE	886	906	TCA-element	227	247	TGACG-motif	1276	1296	TGACG-motif	1403	1423	TGACG-motif	1408	1428	TGACG-motif	1268	1288	GARE-motif	1769	1789	AuxRR-core	723	743	MBS	726	746	W box	1405	1425	ABRE	227	247	CGTCA-motif	1276	1296
MsG0480020913.01.T01	MsTIP10	2000	1913	1933	CGTCA-motif	23	43	W box	1674	1694	W box	1788	1808	W box	390	410	MBS	479	499	MBS	1937	1957	MBS	1951	1971	MBS	1865	1885	AuxRR-core	550	570	WUN-motif	1870	1890	WUN-motif	-4	16	GARE-motif	1913	1933	TGACG-motif	185	205	ARE	782	802	ARE
MsG0480021749.01.T01	MsTIP11	2000	652	672	ABRE	1080	1100	ABRE	1748	1768	ABRE	1963	1983	W box	669	689	CGTCA-motif	736	756	CGTCA-motif	1460	1480	ERE	669	689	TGACG-motif	736	756	TGACG-motif	123	143	ARE	1331	1351	ARE	1779	1799	ARE	1062	1082	TCA-element
MsG0480022137.01.T01	MsNIP7	2000	485	505	CGTCA-motif	1908	1928	ABRE	132	152	W box	1984	2004	W box	209	229	ARE	276	296	ARE	1017	1037	ARE	1136	1156	ARE	1614	1634	ARE	1658	1678	ARE	1821	1841	ARE	1916	1936	ARE	434	454	P-box	883	903	P-box	1273	1293	WUN-motif	1316	1336
MsG0480023653.01.T01	MsPIP6	2000	380	400	ABRE	484	504	CGTCA-motif	338	358	TATC-box	957	977	TGA-element	246	266	TCA-element	655	675	TCA-element	967	987	TCA-element	484	504	TGACG-motif	224	244	ERE	318	338	ERE	457	477	ERE	459	479	ERE	1832	1852	ERE	1846	1866	ERE	1142	1162	P-box
MsG0580024388.01.T01	MsPIP7	2000	745	765	ARE	1010	1030	ARE	434	454	TGA-element	1322	1342	TGA-element	1678	1698	TGA-element	228	248	ERE	316	336	ERE	752	772	ERE	1752	1772	ERE	86	106	TGACG-motif	170	190	WUN-motif	188	208	MBS	564	584	MBS	1400	1420	MBS	395	415	ABRE	396	416
MsG0580024535.01.T01	MsTIP12	2000	1176	1196	WUN-motif	35	55	ERE	1227	1247	ERE	1450	1470	ERE	85	105	TGACG-motif	752	772	TGACG-motif	810	830	TGACG-motif	235	255	ARE	284	304	ARE	872	892	ARE	1033	1053	ARE	1136	1156	ARE	215	235	LTR	353	373	TC-rich repeats	1768	1788	TC-rich repeats	85	105
MsG0580024652.01.T01	MsNIP8	2000	1756	1776	TGACG-motif	1179	1199	ERE	192	212	WUN-motif	217	237	WUN-motif	1858	1878	ARE	1443	1463	TGA-element	1072	1092	GC-motif	460	480	ABRE	641	661	ABRE	752	772	ABRE	1754	1774	ABRE	1783	1803	ABRE	885	905	W box	1756	1776	CGTCA-motif
MsG0580024653.01.T01	MsNIP9	2000	540	560	W box	206	226	ABRE	208	228	ABRE	532	552	ABRE	727	747	ABRE	729	749	CGTCA-motif	729	749	TGACG-motif	160	180	ERE	1002	1022	ERE	1623	1643	ERE	322	342	WUN-motif	1306	1326	WUN-motif	873	893	TATC-box
MsG0580027125.01.T01	MsTIP13	2000	1123	1143	P-box	447	467	ARE	1258	1278	ARE	1411	1431	LTR	1638	1658	LTR	1914	1934	TCA-element	1346	1366	ABRE	1348	1368	ABRE	1417	1437	ABRE	1644	1664	ABRE	1775	1795	ABRE	1803	1823	ABRE	1975	1995	TC-rich repeats
MsG0580027846.01.T01	MsNIP10	2000	1149	1169	TC-rich repeats	1611	1631	ABRE	1204	1224	AuxRR-core	122	142	WUN-motif	904	924	WUN-motif	1143	1163	LTR	806	826	ARE
MsG0580028354.01.T01	MsNIP11	2000	1189	1209	TC-rich repeats	1655	1675	ABRE	1244	1264	AuxRR-core	390	410	WUN-motif	934	954	WUN-motif	1911	1931	GARE-motif	102	122	ERE	1183	1203	LTR	684	704	ARE
MsG0580028987.01.T01	MsNIP12	2000	1187	1207	W box	1675	1695	ABRE	1769	1789	ABRE	1106	1126	CGTCA-motif	1767	1787	CGTCA-motif	584	604	MBS	595	615	MBS	1106	1126	TGACG-motif	1767	1787	TGACG-motif	1502	1522	ERE	1918	1938	ERE	20	40	ARE	1742	1762	ARE	523	543	TGA-element
MsG0580029158.01.T01	MsPIP8	2000	139	159	WUN-motif	568	588	WUN-motif	1533	1553	ERE	674	694	LTR	659	679	ARE	1809	1829	ARE	1895	1915	ARE	309	329	ABRE	794	814	ABRE	795	815	ABRE	866	886	ABRE	867	887	ABRE	1581	1601	ABRE	132	152	W box	1819	1839	MBS
MsG0680031712.01.T01	MsSIP1	2000	108	128	MBS	192	212	MBS	998	1018	ABRE	1564	1584	ABRE	57	77	ARE	123	143	ARE	1247	1267	ARE	1427	1447	TCA-element	1036	1056	WUN-motif
MsG0680034456.01.T01	MsTIP14	2000	1526	1546	ABRE	1775	1795	ABRE	1803	1823	ABRE	315	335	TC-rich repeats	1975	1995	TC-rich repeats	1367	1387	ARE	1520	1540	LTR	1914	1934	TCA-element	433	453	ERE	1007	1027	ERE	500	520	WUN-motif
MsG0780036257.01.T01	MsNIP13	2000	1784	1804	TGACG-motif	1011	1031	WUN-motif	289	309	P-box	437	457	LTR	534	554	ARE	1079	1099	ARE	1600	1620	ARE	1414	1434	TATC-box	1675	1695	W box	1984	2004	ABRE	1784	1804	CGTCA-motif
MsG0780036261.01.T01	MsNIP14	2000	1832	1852	TC-rich repeats	1918	1938	TC-rich repeats	1399	1419	ABRE	1400	1420	ABRE	318	338	ARE	1973	1993	P-box	276	296	WUN-motif	1613	1633	ERE
MsG0780036905.01.T01	MsTIP15	2000	414	434	ARE	1196	1216	ARE	1253	1273	ARE	1272	1292	ARE	1234	1254	WUN-motif	157	177	TGACG-motif	258	278	TGACG-motif	766	786	MBS	1200	1220	MBS	157	177	CGTCA-motif	258	278	CGTCA-motif	1354	1374	TC-rich repeats	1940	1960	W box	738	758	ABRE
MsG0780040029.01.T01	MsSIP2	2000	1681	1701	MBS	21	41	ABRE	1054	1074	ABRE	974	994	GC-motif	1489	1509	ARE	1811	1831	CGTCA-motif	1878	1898	CGTCA-motif	1592	1612	LTR	1811	1831	TGACG-motif	1878	1898	TGACG-motif	211	231	WUN-motif	108	128	TCA-element	31	51	W box
MsG0780040134.01.T01	MsSIP3	2000	792	812	GC-motif	1477	1497	MBS	765	785	ABRE	871	891	ABRE	1608	1628	CGTCA-motif	1675	1695	CGTCA-motif	1280	1300	ARE	1910	1930	ARE	1106	1126	TGA-element	1608	1628	TGACG-motif	1675	1695	TGACG-motif	1388	1408	LTR	-7	13	WUN-motif
MsG0780040928.01.T01	MsPIP9	2000	73	93	TGACG-motif	299	319	TGACG-motif	586	606	P-box	1837	1857	WUN-motif	851	871	TATC-box	1254	1274	ARE	1292	1312	TGA-element	636	656	ABRE	1007	1027	ABRE	1008	1028	ABRE	221	241	W box	73	93	CGTCA-motif	299	319	CGTCA-motif	694	714	MBSI
MsG0780041015.01.T01	MsTIP16	2000	401	421	ABRE	1207	1227	ABRE	1228	1248	ABRE	1230	1250	ABRE	1231	1251	ABRE	139	159	TC-rich repeats	160	180	CGTCA-motif	1205	1225	CGTCA-motif	203	223	ERE	160	180	TGACG-motif	1205	1225	TGACG-motif	1873	1893	P-box	292	312	ARE	1771	1791	ARE	1923	1943	ARE	664	684
MsG0880042325.01.T01	MsTIP17	2000	143	163	TGACG-motif	512	532	ERE	600	620	P-box	1910	1930	P-box	1344	1364	GARE-motif	497	517	TATC-box	960	980	LTR	464	484	DRE	143	163	CGTCA-motif	614	634	AuxRR-core	661	681	AuxRR-core
[truncated: 16 more columns]

## Sheet: data used for heatmap
		ARE	GC-motif	ARE	AuxRR-core	TGA-element	auxin responsiveness	CGTCA-motif	TGACG-motif	MeJA-responsiveness	DRE	ERE	GARE-motif	P-box	TATC-box	gibberellin-responsive (3)	LTR	MBS	MBSI	TCA-element	TC-rich repeats	W box	defense and stress responsiveness (2)	WUN-motif
gene id	gene name	anaerobic induction (2)		anaerobic induction	auxin responsiveness (2)			MeJA-responsiveness (2)			dehydration,low-temp,salt stresses (1)	ethylene-responsive (1)	gibberellin-responsive (3)				low-temperature responsiveness (1)	drought-inducibility (1)	MYB binding site involved in flavonoid biosynthetic genes regulation (1)	salicylic acid responsiveness (1)	defense and stress responsiveness (2)			wound-responsive element (1)
MsG0180000870.01.T01	MsTIP1	5	1	6	0	0	0	1	1	2	0	2	1	0	0	1	1	1	0	1	1	0	1	0
MsG0180000871.01.T01	MsTIP2	4	0	4	2	1	3	1	1	2	0	1	0	0	0	0	0	3	0	0	0	0	0	0
MsG0180002324.01.T01	MsTIP3	1	0	1	0	3	3	4	4	8	0	0	0	0	0	0	1	2	0	0	0	0	0	0
MsG0180002325.01.T01	MsTIP4	5	1	6	0	1	1	0	0	0	0	1	1	0	0	1	0	0	0	0	0	1	1	1
MsG0180004225.01.T01	MsTIP5	3	0	3	0	1	1	2	2	4	0	0	0	0	0	0	0	2	0	0	0	1	1	0
MsG0180004352.01.T01	MsTIP6	1	0	1	0	1	1	1	1	2	0	0	0	0	0	0	0	3	0	1	0	1	1	1
MsG0180005209.01.T01	MsPIP1	3	0	3	0	0	0	0	0	0	0	1	1	1	2	4	0	0	0	1	1	1	2	2
MsG0180005353.01.T01	MsNIP1	3	0	3	0	0	0	0	0	0	0	1	0	0	0	0	0	0	0	2	1	0	1	0
MsG0180006158.01.T01	MsTIP7	0	0	0	0	0	0	0	0	0	0	1	0	0	1	1	0	1	0	0	0	1	1	1
MsG0280006945.01.T01	MsNIP2	3	0	3	0	0	0	4	4	8	0	1	0	2	0	2	0	0	0	0	0	1	1	1
MsG0280011277.01.T01	MsTIP8	2	0	2	0	0	0	0	0	0	0	1	0	0	0	0	1	0	1	0	1	0	1	1
MsG0280011459.01.T01	MsNIP3	3	0	3	0	0	0	2	2	4	0	2	0	1	0	1	0	1	0	0	0	0	0	0
MsG0280011463.01.T01	MsNIP4	3	0	3	0	0	0	0	0	0	0	0	0	1	0	1	0	0	0	0	0	2	2	2
MsG0380011693.01.T01	MsNIP5	3	0	3	0	0	0	0	0	0	0	2	0	0	0	0	0	1	0	1	0	0	0	1
MsG0380015447.01.T01	MsPIP2	2	0	2	1	1	2	5	5	10	0	2	0	0	0	0	2	1	0	0	0	0	0	0
MsG0380018055.01.T01	MsPIP3	1	0	1	0	1	1	2	2	4	0	4	0	0	0	0	1	2	0	0	1	1	2	2
MsG0480018161.01.T01	MsNIP6	2	0	2	0	1	1	0	0	0	0	3	0	0	0	0	0	1	1	2	1	3	4	1
MsG0480018608.01.T01	MsPIP4	4	0	4	0	1	1	1	1	2	0	1	0	0	0	0	0	1	0	1	1	0	1	0
MsG0480019955.01.T01	MsTIP9	2	0	2	0	0	0	1	1	2	0	0	0	0	0	0	0	1	0	1	2	1	3	1
MsG0480020797.01.T01	MsPIP5	4	0	4	1	0	1	4	4	8	0	0	1	0	0	1	0	1	0	1	0	1	1	0
MsG0480020913.01.T01	MsTIP10	2	0	2	1	0	1	1	1	2	0	0	1	0	0	1	0	4	0	0	0	3	3	2
MsG0480021749.01.T01	MsTIP11	3	0	3	0	0	0	2	2	4	0	1	0	0	0	0	0	0	0	1	0	1	1	0
MsG0480022137.01.T01	MsNIP7	8	0	8	0	0	0	1	1	2	0	3	0	2	0	2	0	0	0	0	0	2	2	1
MsG0480023653.01.T01	MsPIP6	0	0	0	0	1	1	1	1	2	0	6	0	1	1	2	0	0	0	3	0	0	0	0
MsG0580024388.01.T01	MsPIP7	2	0	2	0	3	3	1	1	2	0	4	0	0	0	0	0	3	0	0	0	0	0	1
MsG0580024535.01.T01	MsTIP12	5	0	5	0	0	0	3	3	6	0	3	0	0	0	0	1	0	0	0	2	1	3	1
MsG0580024652.01.T01	MsNIP8	1	1	2	0	1	1	1	1	2	0	1	0	0	0	0	0	0	0	0	0	1	1	2
MsG0580024653.01.T01	MsNIP9	0	0	0	0	0	0	1	1	2	0	3	0	0	1	1	0	0	0	0	0	1	1	2
MsG0580027125.01.T01	MsTIP13	2	0	2	0	0	0	0	0	0	0	0	0	1	0	1	2	0	0	1	1	0	1	0
MsG0580027846.01.T01	MsNIP10	1	0	1	1	0	1	0	0	0	0	0	0	0	0	0	1	0	0	0	1	0	1	2
MsG0580028354.01.T01	MsNIP11	1	0	1	1	0	1	0	0	0	0	1	1	0	0	1	1	0	0	0	1	0	1	2
MsG0580028987.01.T01	MsNIP12	2	0	2	0	1	1	2	2	4	0	2	0	0	0	0	0	2	0	0	0	1	1	0
MsG0580029158.01.T01	MsPIP8	3	0	3	0	0	0	0	0	0	0	1	0	0	0	0	1	1	0	0	0	1	1	2
MsG0680031712.01.T01	MsSIP1	3	0	3	0	0	0	0	0	0	0	0	0	0	0	0	0	2	0	1	0	0	0	1
MsG0680034456.01.T01	MsTIP14	1	0	1	0	0	0	0	0	0	0	2	0	0	0	0	1	0	0	1	2	0	2	1
MsG0780036257.01.T01	MsNIP13	3	0	3	0	0	0	1	1	2	0	0	0	1	1	2	1	0	0	0	0	1	1	1
MsG0780036261.01.T01	MsNIP14	1	0	1	0	0	0	0	0	0	0	1	0	1	0	1	0	0	0	0	2	0	2	1
MsG0780036905.01.T01	MsTIP15	4	0	4	0	0	0	2	2	4	0	0	0	0	0	0	0	2	0	0	1	1	2	1
MsG0780040928.01.T01	MsPIP9	1	0	1	0	1	1	2	2	4	0	0	0	1	1	2	0	0	1	0	0	1	1	1
MsG0780041015.01.T01	MsTIP16	3	0	3	0	2	2	2	2	4	0	1	0	1	0	1	1	0	0	1	1	0	1	0
MsG0880042325.01.T01	MsTIP17	0	0	0	0	0	0	0	1	1	1	1	1	2	1	4	1	0	0	0	0	0	0	0
MsG0780040029.01.T01	MsSIP2	1	1	2	0	0	0	2	2	4	0	0	0	0	0	0	1	1	0	1	0	1	1	1
MsG0780040134.01.T01	MsSIP3	2	1	3	0	1	1	2	2	4	0	0	0	0	0	0	1	1	0	0	0	0	0	1
