# Supplementary material for: Identification and Characterization of Salt- and Drought-Responsive AQP Family Genes in Medicago sativa L
Source: Int J Mol Sci. 2022 Mar 19;23(6):3342. doi: 10.3390/ijms23063342 (PMC8950044; doi:10.3390/ijms23063342)
Supplement: Supplementary file 1 [file ijms-23-03342-s001.zip › additional file S3.xlsx]

## Sheet: NaCl-1
Probeset	gene ID	gene name	Root 2d Sdl culture 180mM NaCl 0h	Root 2d Sdl culture 180mM NaCl 6h	Root 2d Sdl culture 180mM NaCl 24h	Root 2d Sdl culture 180mM NaCl 48h
Mtr.10250.1.S1_at	Medtr8g013680	MtTIP14	10.3036	9.00364	9.21287	10.0346
Mtr.10392.1.S1_at	Medtr2g094270	MtPIP2	20901.8	17214.2	19230.3	18962.2
Mtr.11736.1.S1_at	Medtr3g008920	MtNIP9	916.795	583.531	327.765	215.885
Mtr.13561.1.S1_at	Medtr7g010650	MtNIP15	208.542	184.298	105.761	42.2476
Mtr.14663.1.S1_at	Medtr7g085070	MtSIP3	1168.88	1001.42	839.144	880.452
Mtr.14906.1.S1_at	Medtr4g049340	MtSIP1	58.4414	27.2756	17.6819	11.5058
Mtr.17244.1.S1_at	Medtr5g012810	MtTIP10	10659.5	5770.4	3518.83	1220.59
Mtr.18309.1.S1_at	Medtr6g069040	MtTIP11	50.5775	34.6983	33.6273	33.7122
Mtr.19343.1.S1_at	Medtr2g017660	MtNIP7	20.5115	16.6291	15.1608	13.4165
Mtr.19346.1.S1_s_at	Medtr2g017570	MtNIP3	358.549	445.496	381.289	355.218
Mtr.19347.1.S1_s_at	Medtr2g017590	MtNIP4	37.7249	42.6726	70.2374	146.436
Mtr.19347.1.S1_s_at	Medtr2g017620	MtNIP6	37.7249	42.6726	70.2374	146.436
Mtr.2246.1.S1_at	Medtr8g087710	MtNIP16	7.78077	10.0638	9.39873	11.339
Mtr.24929.1.S1_at	Medtr4g006730	MtNIP11	220.407	106.692	46.8448	23.664
Mtr.25841.1.S1_at	Medtr7g101190	MtPIP9	3425.01	1691.23	1832.77	1108.52
Mtr.2700.1.S1_at	Medtr7g088310	MtSIP4	879.415	1176.67	807.06	826.451
Mtr.31885.1.S1_at	Medtr4g006630	MtNIP10	10.1825	8.10031	7.83494	6.90588
Mtr.32171.1.S1_at	Medtr5g082070	MtPIP8	535.314	336.262	356.979	383.643
Mtr.34598.1.S1_at	Medtr1g097840	MtNIP2	2276.38	1987.83	1786.4	2068.84
Mtr.35247.1.S1_at	Medtr3g070210	MtPIP3	80.949	24.7777	72.3354	59.7676
Mtr.36075.1.S1_at	Medtr5g010150	MtPIP7	2803.45	1134.22	1031.15	653.914
Mtr.37274.1.S1_at	Medtr1g095070	MtPIP1	6282.07	3810.88	4684.61	3737.49
Mtr.37427.1.S1_at	Medtr1g006490	MtTIP1	3543.96	837.247	435.273	90.7724
Mtr.43281.1.S1_at	Medtr8g087720	MtNIP17	743.207	2612.97	1301.64	555.745
Mtr.47478.1.S1_at	Medtr2g060360	MtTIP5	66.1341	76.1011	72.8597	75.3111
Mtr.47707.1.S1_at	Medtr4g063090	MtTIP7	164.622	1042.23	270.96	298.162
Mtr.49123.1.S1_at	Medtr2g101370	MtTIP6	14757.4	7360.74	11546.2	8316.15
Mtr.7596.1.S1_at	Medtr5g063930	MtNIP13	11.1613	9.43878	8.99811	9.37018
Mtr.8465.1.S1_at	Medtr4g059390	MtPIP5	11348.9	8251.05	9737.38	8584.41

## Sheet: NaCl-2
Probeset	gene ID	gene name	Root 2wk Sdl Hydroponic 200mM NaCl 0h	Root 2wk Sdl Hydroponic 200mM NaCl 1h	Root 2wk Sdl Hydroponic 200mM NaCl 2h	Root 2wk Sdl Hydroponic 200mM NaCl 5h	Root 2wk Sdl Hydroponic 200mM NaCl 10h	Root 2wk Sdl Hydroponic 200mM NaCl 24h
Mtr.10250.1.S1_at	Medtr8g013680	MtTIP14	9.7382	16.7062	12.9515	9.56958	9.59325	7.93291
Mtr.10392.1.S1_at	Medtr2g094270	MtPIP2	16561.1	15805.8	19395.3	19888.6	19034.7	18284.5
Mtr.11736.1.S1_at	Medtr3g008920	MtNIP9	8.58425	9.80997	8.07531	8.52322	6.73858	9.11977
Mtr.13561.1.S1_at	Medtr7g010650	MtNIP15	17.5756	20.8743	17.8853	84.3532	83.7754	51.6278
Mtr.14663.1.S1_at	Medtr7g085070	MtSIP3	731.05	753.461	672.627	723.021	754.896	882.704
Mtr.14906.1.S1_at	Medtr4g049340	MtSIP1	14.6819	26.9203	36.2656	15.2375	12.53	11.9409
Mtr.17244.1.S1_at	Medtr5g012810	MtTIP10	8762.93	8272.96	13055	11759.5	5344.61	5742.57
Mtr.18309.1.S1_at	Medtr6g069040	MtTIP11	30.6769	29.0947	29.8333	26.4602	24.6397	23.5851
Mtr.19343.1.S1_at	Medtr2g017660	MtNIP7	10.6843	11.7509	12.2002	11.3311	11.5239	9.8586
Mtr.19346.1.S1_s_at	Medtr2g017570	MtNIP3	375.614	224.403	276.784	401.38	570.748	848.404
Mtr.19347.1.S1_s_at	Medtr2g017590	MtNIP4	13.9893	11.8709	17.699	23.3528	20.834	18.0499
Mtr.19347.1.S1_s_at	Medtr2g017620	MtNIP6	13.9893	20.834	11.8709	18.0499	17.699	23.3528
Mtr.2246.1.S1_at	Medtr8g087710	MtNIP16	102.441	41.729	49.6745	39.0536	77.1813	84.3573
Mtr.24929.1.S1_at	Medtr4g006730	MtNIP11	122.97	99.6572	23.9743	39.4818	56.2934	33.8949
Mtr.25841.1.S1_at	Medtr7g101190	MtPIP9	494.271	260.619	130.644	177.479	199.275	183.196
Mtr.2700.1.S1_at	Medtr7g088310	MtSIP4	641.584	549.122	691.371	757.712	786.746	734.662
Mtr.31885.1.S1_at	Medtr4g006630	MtNIP10	8.13328	7.01062	6.31792	7.37919	7.65619	7.30522
Mtr.32171.1.S1_at	Medtr5g082070	MtPIP8	286.898	337.219	356.603	372.14	315.822	311.261
Mtr.34598.1.S1_at	Medtr1g097840	MtNIP2	587.192	559.364	728.366	722.184	671.319	615.757
Mtr.35247.1.S1_at	Medtr3g070210	MtPIP3	138.269	112.924	138.525	79.1389	78.5729	78.8761
Mtr.36075.1.S1_at	Medtr5g010150	MtPIP7	872.597	571.375	618.175	648.892	730.141	452.268
Mtr.37274.1.S1_at	Medtr1g095070	MtPIP1	5753.17	5790.31	7526.5	7004.2	6301.81	5239.47
Mtr.37427.1.S1_at	Medtr1g006490	MtTIP1	1243.52	980.076	149.471	85.6308	89.8669	100.336
Mtr.43281.1.S1_at	Medtr8g087720	MtNIP17	322.438	623.737	1673.28	1897.33	1143.46	772.304
Mtr.47478.1.S1_at	Medtr2g060360	MtTIP5	71.7977	53.9752	58.8609	68.1526	62.2201	80.4971
Mtr.47707.1.S1_at	Medtr4g063090	MtTIP7	4716.2	5315.92	9831.95	4924.36	971.938	309.782
Mtr.49123.1.S1_at	Medtr2g101370	MtTIP6	180.109	77.7876	62.5434	62.78	129.405	148.134
Mtr.7596.1.S1_at	Medtr5g063930	MtNIP13	8.13874	9.80138	11.3054	8.71756	8.00819	8.36036
Mtr.8465.1.S1_at	Medtr4g059390	MtPIP5	8030.03	7391.13	7956.03	8598.75	8316.59	8450.1

## Sheet: Drough-2
Probeset	gene ID	gene name	Root drought 2d	Root drought 3d	Root drought 4d	Root drought 7d	Root drought 10d	Root drought 14d	Root drought 14d rewatered 1d
Mtr.10250.1.S1_at	Medtr8g013680	MtTIP14	8.0599	7.8419	7.97803	7.7212	8.56009	7.59108	9.04083
Mtr.10392.1.S1_at	Medtr2g094270	MtPIP2	20247	20235.7	19067.8	14057.9	13351.2	9919.85	16599.9
Mtr.11736.1.S1_at	Medtr3g008920	MtNIP9	7.94005	9.5626	7.80067	7.54374	7.72769	8.55116	8.33833
Mtr.13561.1.S1_at	Medtr7g010650	MtNIP15	54.2042	74.7204	77.4259	39.4966	37.5138	27.4433	44.7043
Mtr.14663.1.S1_at	Medtr7g085070	MtSIP3	822.756	814.64	638.124	546.319	503.369	416.355	974.294
Mtr.14906.1.S1_at	Medtr4g049340	MtSIP1	42.2241	39.3039	90.5591	81.3537	100.205	99.7902	20.5934
Mtr.17244.1.S1_at	Medtr5g012810	MtTIP10	16736	14895.5	8372.77	4279.83	4023.14	1456.9	9227.46
Mtr.18309.1.S1_at	Medtr6g069040	MtTIP11	37.1562	45.7504	53.7117	55.9881	60.0038	63.6562	35.7384
Mtr.19343.1.S1_at	Medtr2g017660	MtNIP7	15.5736	13.7945	12.2074	10.8896	11.716	9.42473	21.6995
Mtr.19346.1.S1_s_at	Medtr2g017570	MtNIP3	57.9443	28.6977	17.2907	26.3479	65.6186	72.5054	47.0004
Mtr.19347.1.S1_s_at	Medtr2g017590	MtNIP4	14.2583	12.9639	11.9861	12.3523	10.632	10.3319	14.0086
Mtr.19347.1.S1_s_at	Medtr2g017620	MtNIP6	10.632	10.3319	14.0086	14.2583	12.9639	11.9861	12.3523
Mtr.2246.1.S1_at	Medtr8g087710	MtNIP16	13.4559	8.932	9.28549	12.4118	11.8181	14.3803	15.995
Mtr.24929.1.S1_at	Medtr4g006730	MtNIP11	216.7	354.869	481.154	490.984	775.87	775.275	55.0145
Mtr.25841.1.S1_at	Medtr7g101190	MtPIP9	390.54	336.533	225.202	358.38	216.821	130.456	341.726
Mtr.2700.1.S1_at	Medtr7g088310	MtSIP4	916.141	941.041	723.905	501.411	548.954	524.494	832.197
Mtr.31885.1.S1_at	Medtr4g006630	MtNIP10	9.35857	10.8993	12.7882	15.0325	15.3176	19.6094	7.27803
Mtr.32171.1.S1_at	Medtr5g082070	MtPIP8	512.13	492.262	532.821	329.511	319.151	275.516	339.587
Mtr.34598.1.S1_at	Medtr1g097840	MtNIP2	599.239	402.57	247.991	171.105	197.028	108.01	874.352
Mtr.35247.1.S1_at	Medtr3g070210	MtPIP3	163.922	133.148	113.822	85.2856	125.441	135.521	115.897
Mtr.36075.1.S1_at	Medtr5g010150	MtPIP7	699.872	857.756	1115.61	761.879	729.832	875.985	697.839
Mtr.37274.1.S1_at	Medtr1g095070	MtPIP1	5710	5925.2	6121.65	4244.39	3816.76	2832.17	4082.24
Mtr.37427.1.S1_at	Medtr1g006490	MtTIP1	4214.11	3268.49	1164.64	378.829	313.361	90.9525	2934.11
Mtr.43281.1.S1_at	Medtr8g087720	MtNIP17	497.308	1058.4	904.666	352.731	321.983	200.07	459.766
Mtr.47478.1.S1_at	Medtr2g060360	MtTIP5	70.1358	75.3152	74.0583	66.0339	70.0525	92.3481	74.0797
Mtr.47707.1.S1_at	Medtr4g063090	MtTIP7	1996.12	2397.04	605.792	319.449	404.252	210.51	1713.52
Mtr.49123.1.S1_at	Medtr2g101370	MtTIP6	1564.03	1353.03	402.255	110.164	69.5439	55.6387	439.892
Mtr.7596.1.S1_at	Medtr5g063930	MtNIP13	8.72028	7.92697	8.32003	8.55873	7.35608	8.80918	7.75685
Mtr.8465.1.S1_at	Medtr4g059390	MtPIP5	10470.5	10188.5	8576.13	6857.51	6575.5	5066.48	8982.82

## Sheet: Drought-2
Probeset	gene ID	gene name	Shoot drought 2d	Shoot drought 3d	Shoot drought 4d	Shoot drought 7d	Shoot drought 10d	Shoot drought 14d	Shoot drought 14d rewatered 1d
Mtr.10250.1.S1_at	Medtr8g013680	MtTIP14	11.8481	11.1332	9.44028	10.6161	9.39503	7.28054	9.43253
Mtr.10392.1.S1_at	Medtr2g094270	MtPIP2	13712	14240.2	12767	10716.8	7870.52	7039.53	13069.5
Mtr.11736.1.S1_at	Medtr3g008920	MtNIP9	266.857	480.321	318.431	310.76	163.783	101.523	319.482
Mtr.13561.1.S1_at	Medtr7g010650	MtNIP15	249.239	267.212	183.474	118.499	86.3085	74.6914	105.567
Mtr.14663.1.S1_at	Medtr7g085070	MtSIP3	542.03	567.1	631.218	708.968	669.888	610.074	868.338
Mtr.14906.1.S1_at	Medtr4g049340	MtSIP1	588.836	654.748	486.719	257.188	210.162	182.689	520.842
Mtr.17244.1.S1_at	Medtr5g012810	MtTIP10	87.6472	64.3089	32.8581	32.3417	27.0802	29.656	133.048
Mtr.18309.1.S1_at	Medtr6g069040	MtTIP11	39.5953	39.513	59.7025	58.6952	77.9979	122.731	37.6657
Mtr.19343.1.S1_at	Medtr2g017660	MtNIP7	10.8984	11.6566	11.7002	10.8672	10.5905	11.9063	10.9127
Mtr.19346.1.S1_s_at	Medtr2g017570	MtNIP3	171.751	171.476	83.0962	113.931	93.5021	111.585	174.919
Mtr.19347.1.S1_s_at	Medtr2g017590	MtNIP4	33.0187	59.1106	62.3843	50.1837	51.5472	49.1919	65.4465
Mtr.19347.1.S1_s_at	Medtr2g017620	MtNIP6	51.5472	49.1919	65.4465	33.0187	59.1106	62.3843	50.1837
Mtr.2246.1.S1_at	Medtr8g087710	MtNIP16	9.84779	12.3493	9.12282	11.9722	11.4902	10.2474	18.5005
Mtr.24929.1.S1_at	Medtr4g006730	MtNIP11	615.056	833.161	885.201	947.496	931.033	1171.71	916.114
Mtr.25841.1.S1_at	Medtr7g101190	MtPIP9	3468.16	2575.01	1218.12	1139.15	787.929	704.461	3812.94
Mtr.2700.1.S1_at	Medtr7g088310	MtSIP4	821.718	1037.23	810.539	571.932	514.808	484.133	674.788
Mtr.31885.1.S1_at	Medtr4g006630	MtNIP10	15.4983	18.0178	22.3905	31.0144	24.8771	24.63	19.1091
Mtr.32171.1.S1_at	Medtr5g082070	MtPIP8	83.8642	116.958	110.861	74.6903	76.8569	84.6493	106.645
Mtr.34598.1.S1_at	Medtr1g097840	MtNIP2	75.8008	54.5736	19.1458	24.3733	19.3224	22.0194	18.6565
Mtr.35247.1.S1_at	Medtr3g070210	MtPIP3	184.91	173.793	129.807	82.6212	93.7025	106.98	144.628
Mtr.36075.1.S1_at	Medtr5g010150	MtPIP7	565.204	577.778	463.806	312.354	210.664	226.646	387.142
Mtr.37274.1.S1_at	Medtr1g095070	MtPIP1	6262.4	5682.32	4170.96	3183.19	2213.66	1948.68	5492.8
Mtr.37427.1.S1_at	Medtr1g006490	MtTIP1	1621.57	1462.04	285.606	324.063	144.135	82.1849	1212.26
Mtr.43281.1.S1_at	Medtr8g087720	MtNIP17	118.468	156.073	142.887	183.343	142.447	66.8649	42.6245
Mtr.47478.1.S1_at	Medtr2g060360	MtTIP5	61.3973	75.4864	73.6	59.6781	65.2877	66.59	67.6619
Mtr.47707.1.S1_at	Medtr4g063090	MtTIP7	176.052	186.153	92.0939	52.0491	79.4564	42.4595	300.981
Mtr.49123.1.S1_at	Medtr2g101370	MtTIP6	197.162	145.669	37.379	45.3291	36.0791	37.9538	122.767
Mtr.7596.1.S1_at	Medtr5g063930	MtNIP13	8.45641	9.13079	16.818	9.74659	9.25263	9.74012	9.27712
Mtr.8465.1.S1_at	Medtr4g059390	MtPIP5	5277.47	4987.92	1715.85	1013.29	591.923	565.535	4017.69
