# Supplementary material for: Identification and Characterization of Salt- and Drought-Responsive AQP Family Genes in Medicago sativa L
Source: Int J Mol Sci. 2022 Mar 19;23(6):3342. doi: 10.3390/ijms23063342 (PMC8950044; doi:10.3390/ijms23063342)
Supplement: Supplementary file 1 [file ijms-23-03342-s001.zip › Table S1.xlsx]

## Sheet: table s1
Table S1. Properties of the predicted AQP proteins in M. truncatula.
Number	TIGR-Locus	Gene Name	Locus	Aa	MW	Theoretical pI	Possible destination
1	Medtr1g095070	MtPIP1	Chr1:42795577-42799283	222	23550.9	9.48	Cell membrane.
2	Medtr2g094270	MtPIP2	Chr2:40206060-40208588	288	30806.5	7.64	Cell membrane.
3	Medtr3g070210	MtPIP3	Chr3:31458897-31461214	291	31066	8.68	Cell membrane.
4	Medtr3g118010	MtPIP4	Chr3:55220327-55221567	280	29759.9	9.26	Cell membrane.
5	Medtr4g059390	MtPIP5	Chr4:21792505-21794977	286	30512.1	6.58	Cell membrane.
6	Medtr4g415300	MtPIP6	Chr4:4480747-4483857	290	31159.9	8.6	Cell membrane.
7	Medtr5g010150	MtPIP7	Chr5:2648664-2650689	288	30799.7	8.97	Cell membrane.
8	Medtr5g082070	MtPIP8	Chr5:35229211-35231538	290	30926.1	8.61	Cell membrane.
9	Medtr7g101190	MtPIP9	Chr7:40834269-40836017	288	30657.5	8.6	Cell membrane.
10	Medtr8g098375	MtPIP10	Chr8:41036621-41038486	288	30958.9	9	Cell membrane.
11	Medtr1g006490	MtTIP1	Chr1:44430-46280	248	25770	5.64	Vacuole
12	Medtr1g006590	MtTIP2	Chr1:46548-50437	248	25853.4	6.26	Vacuole
13	Medtr1g077540	MtTIP3	Chr1:34606371-34607915	259	27568.2	7.86	Vacuole
14	Medtr1g115405	MtTIP4	Chr1:52102138-52103643	253	26129.2	6.01	Vacuole
15	Medtr2g060360	MtTIP5	Chr2:24859528-24861455	255	26550.8	7.75	Cell membrane.
16	Medtr2g101370	MtTIP6	Chr2:43584848-43585844	250	25241.3	6.15	Vacuole
17	Medtr4g063090	MtTIP7	Chr4:23338918-23341036	253	25800.9	5.41	Vacuole
18	Medtr4g075570	MtTIP8	Chr4:28881013-28882292	330	35355.7	6.29	Cell membrane.
19	Medtr4g075590	MtTIP9	Chr4:28885867-28887300	317	33507.5	6.04	Cell membrane.
20	Medtr5g012810	MtTIP10	Chr5:3928871-3930292	248	24927.9	4.8	Vacuole
21	Medtr6g069040	MtTIP11	Chr6:24832348-24834380	256	27106.7	6.79	Vacuole
22	Medtr7g023350	MtTIP12	Chr7:7654628-7656988	253	26017	5.3	Vacuole
23	Medtr7g103030	MtTIP13	Chr7:41417358-41419534	251	25393.4	5.6	Vacuole
24	Medtr8g013680	MtTIP14	Chr8:4187967-4191032	249	25158.2	5.29	Vacuole
25	Medtr1g070385	MtNIP1	Chr1:31163507-31171499	814	90389.9	8.98	Cell membrane.
26	Medtr1g097840	MtNIP2	Chr1:44096826-44102176	301	31032	8.77	Cell membrane.
27	Medtr2g017570	MtNIP3	Chr2:5388011-5391282	274	29045.4	7.12	Cell membrane.
28	Medtr2g017590	MtNIP4	Chr2:5396335-5398792	271	28619.4	6.58	Cell membrane.
29	Medtr2g017610	MtNIP5	Chr2:5401931-5404382	274	29078.6	7.09	Cell membrane.
30	Medtr2g017620	MtNIP6	Chr2:5406235-5409004	257	27367.9	8.89	Cell membrane.
31	Medtr2g017660	MtNIP7	Chr2:5414825-5416885	277	29988.8	5.87	Cell membrane.
32	Medtr2g104940	MtNIP8	Chr2:45231710-45234196	311	32251.6	8.77	Cell membrane.
33	Medtr3g008920	MtNIP9	Chr3:1703370-1704466	265	28117.1	8.2	Cell membrane.
34	Medtr4g006630	MtNIP10	Chr4:716770-720058	219	22504.4	8.6	Cell membrane.
35	Medtr4g006730	MtNIP11	Chr4:773587-777723	306	31683.9	8.32	Cell membrane.
36	Medtr4g084880	MtNIP12	Chr4:33127385-33128979	274	29280.3	7.67	Cell membrane.
37	Medtr5g063930	MtNIP13	Chr5:26517983-26519938	263	27796.5	6.64	Cell membrane.
38	Medtr5g079570	MtNIP14	Chr5:34018177-34020064	269	28553.2	5.47	Cell membrane.
39	Medtr7g010650	MtNIP15	Chr7:2661639-2666062	275	28891.4	8.73	Cell membrane.
40	Medtr8g087710	MtNIP16	Chr8:36261986-36264406	277	29408	7.06	Cell membrane.
41	Medtr8g087720	MtNIP17	Chr8:36267093-36269691	270	28572.2	9.16	Cell membrane.
42	Medtr4g049340	MtSIP1	Chr4:17327257-17328473	240	26010	9.83	Cell membrane. Vacuole.
43	Medtr6g033010	MtSIP2	Chr6:10337475-10341902	251	27301.3	9.28	Cell membrane. Vacuole.
44	Medtr7g085070	MtSIP3	Chr7:32887703-32892758	247	26584.5	9.13	Cell membrane.
45	Medtr7g088310	MtSIP4	Chr7:34383893-34387839	240	26387.4	9.45	Cell membrane.
