# Supplementary material for: Identification and Characterization of Salt- and Drought-Responsive AQP Family Genes in Medicago sativa L
Source: Int J Mol Sci. 2022 Mar 19;23(6):3342. doi: 10.3390/ijms23063342 (PMC8950044; doi:10.3390/ijms23063342)
Supplement: Supplementary file 1 [file ijms-23-03342-s001.zip › Table S2.xlsx]

## Sheet: Sheet1
Table S2. Locus and names of the AQP proteins in Arabidopsis thaliana.
Number	TIGR-Locus	Gene Name
1	AT1G01620.1	AtPIP1-3
2	AT1G17810.1	AtTIP3-2
3	AT1G31885.1	AtNIP3-1
4	AT1G73190.1	AtTIP3-1
5	AT1G80760.1	AtNIP6-1
6	AT2G16850.1	AtPIP2-8
7	AT2G25810.1	AtTIP4-1
8	AT2G34390.1	AtNIP2.1
9	AT2G36830.1	AtTIP1-1
10	AT2G37170.1	AtPIP2-2
11	AT2G37180.1	AtPIP2-3
12	AT2G39010.1	AtPIP2-6
13	AT2G45960.1	AtPIP1-2
14	AT3G04090.1	AtSIP1-1
15	AT3G06100.1	AtNIP7-1
16	AT3G16240.1	AtTIP2-1
17	AT3G26520.1	AtTIP1-2
18	AT3G47440.1	AtTIP5-1
19	AT3G53420.1	AtPIP2-1
20	AT3G54820.1	AtPIP2-5
21	AT3G56950.1	AtSIP2-1
22	AT3G61430.1	AtPIP1-1
23	AT4G00430.1	AtPIP1-4
24	AT4G01470.1	AtTIP1-3
25	AT4G10380.1	AtNIP5-1
26	AT4G17340.1	AtTIP2-2
27	AT4G18910.1	AtNIP1-2
28	AT4G19030.1	AtNIP1-1
29	AT4G23400.1	AtPIP1-5
30	AT4G35100.1	AtPIP2-7
31	AT5G18290.1	AtSIP1-2
32	AT5G37810.1	AtNIP4-1
33	AT5G37820.1	AtNIP4-2
34	AT5G47450.1	AtTIP2-3
35	AT5G60660.1	AtPIP2-4
