# Supplementary material for: Identification and Characterization of Salt- and Drought-Responsive AQP Family Genes in Medicago sativa L
Source: Int J Mol Sci. 2022 Mar 19;23(6):3342. doi: 10.3390/ijms23063342 (PMC8950044; doi:10.3390/ijms23063342)
Supplement: Supplementary file 1 [file ijms-23-03342-s001.zip › Table S3.xlsx]

## Sheet: Medicago
Table S3 List of primers and their sequences used in this study
Gene	Forward primer/ Reverse primer（5’-3’）	Amplicon length(bp)
MsTIP4-F	TCTCTTTGTCTTTGCTGGTGTTGG	162
MsTIP4-R	GTCACGGCGGGATTCAAATGG
MsTIP10-F	TGGTAGCAGCATCACTATCACACG	183
MsTIP10-R	AGCAAGCAAGCAACAACAGAACC
MsTIP12-F	GTGGCTGCTGGACTGAACC	150
MsTIP12-R	TCCGACAACGAACCCAATAGC
MsNIP2-F	AGCATCAATGAATCCAGCACGAAG	201
MsNIP2-R	GCTCCCTTGCCTCCTGAACC
MsNIP9-F	CTTCCTGCTGGTTCTGATCTCC	271
MsNIP9-R	TGGCACCAAGAGTTGTTGATACC
MsPIP1-F	CACTGGCACTGGCATCAATCC	134
MsPIP1-R	GATGGTAGAAGGCTGCAATGGC
MsPIP3-F	GCCACCCTCCTCTTTCTCTACG	270
MsPIP3-R	CAACCCAACGCCACAGATAGC
MsPIP4-F	ATATCAATCCTGCCGTGACATTCG	269
MsPIP4-R	AGCGTTTCTCTTAGGGTCAGTAGC
MsNIP1-F	GCACATCTCAATCCATCACTCACC	285
MsNIP1-R	AACAGCAATACCAGCCAATTCACC
MsNIP6-F	TGGGAGAACTTGCGGGAATCG	178
MsNIP6-R	CCACCAAGAGCACCAAGAATAGG
MsActin-F	GCTGACCGTATGAGCAAGGA	114
MsActin-R	TGCCAAGATAGACCCACCAA
